# Supplementary material for: Risk and prognosis of second primary malignancies in patients with follicular lymphoma in the era of rituximab: A population study based on the SEER database
Source: PLoS One. 2025 May 28;20(5):e0324532. doi: 10.1371/journal.pone.0324532 (PMC12118830; doi:10.1371/journal.pone.0324532)
Supplement: S16 Table — (XLSX) [file pone.0324532.s017.xlsx]

## Sheet: Sheet1
age	Sex	Race	eth	Marital status	income	Rural-Urban	spm	B Symptoms	Ann	Site	grade	Year of diagnosis	ttt	LSS	Surg	Rad	Chem	status	time	ctime	Cstauts	group
3	1	1	2	2	3	1	0	3	2	2	1	1	2	1	2	2	1	0	22	22	2	1
2	1	2	2	1	3	1	0	3	2	2	1	1	1	2	1	2	1	0	189	189	2	1
2	1	1	2	2	3	1	0	3	1	2	2	1	2	0	2	2	1	1	221	221	0	1
2	2	1	2	1	3	1	0	3	1	2	1	1	2	0	2	1	2	1	234	234	0	1
2	1	1	1	3	3	1	0	3	2	2	1	1	2	1	2	2	1	0	41	41	2	1
3	2	1	2	3	3	1	0	3	2	2	1	1	2	0	1	2	1	1	220	220	0	1
2	1	1	2	2	3	1	0	3	2	2	1	1	2	1	2	2	1	0	128	128	2	1
3	2	3	2	1	3	1	0	3	1	2	2	1	2	2	2	1	1	0	122	122	2	1
3	2	1	2	2	3	1	0	3	3	2	1	1	1	2	2	2	1	0	180	180	2	1
3	2	1	2	2	3	1	0	3	1	2	1	1	1	2	1	2	2	0	177	177	2	1
2	2	3	2	1	3	1	0	3	2	2	1	1	1	0	2	1	2	1	243	243	0	1
1	2	1	2	1	3	1	0	3	2	2	1	1	2	0	2	2	2	1	234	234	0	1
2	1	1	2	1	3	1	0	3	1	2	3	1	1	0	2	1	2	1	227	227	0	1
3	2	1	1	3	3	1	0	3	1	2	2	1	2	2	2	1	1	0	57	57	2	1
2	1	2	2	3	3	1	0	3	2	2	1	1	2	1	2	2	1	0	6	6	2	1
3	1	1	1	3	3	1	0	3	1	2	1	1	1	1	2	1	1	0	131	131	2	1
2	2	1	2	1	3	1	0	3	1	2	2	1	1	0	1	2	1	1	231	231	0	1
3	2	1	2	3	3	1	0	3	2	2	2	1	2	0	2	1	1	1	234	234	0	1
2	1	1	2	2	3	1	0	3	1	2	1	1	2	0	2	1	2	1	233	233	0	1
3	2	1	2	1	3	1	0	3	1	2	2	1	1	2	1	2	2	0	161	161	2	1
2	1	1	2	1	3	1	0	3	2	2	1	1	1	1	1	2	1	0	25	25	2	1
2	1	1	2	1	3	1	0	3	1	1	1	1	1	0	1	2	1	1	241	241	0	1
1	1	2	2	2	3	1	0	3	2	2	1	1	1	2	1	2	1	0	62	62	2	1
2	1	1	2	2	3	1	0	3	1	2	1	1	1	2	1	1	2	0	36	36	2	1
2	1	1	2	3	3	1	0	3	2	2	3	1	1	1	2	2	1	0	114	114	2	1
3	2	1	2	1	3	1	0	3	2	2	1	1	1	2	2	2	1	0	103	103	2	1
1	1	1	2	1	3	1	0	3	2	2	1	1	2	0	2	2	1	1	248	248	0	1
3	2	1	2	3	3	1	0	3	1	2	2	1	1	2	2	1	1	0	96	96	2	1
2	2	2	2	3	3	1	0	3	1	1	2	1	1	0	1	2	1	1	19	19	0	1
3	2	1	2	1	3	1	0	3	1	2	1	1	1	1	1	2	2	0	54	54	2	1
3	2	1	2	3	3	1	0	3	1	2	2	1	1	2	2	1	1	0	190	190	2	1
1	1	1	2	3	3	1	0	3	1	2	2	1	1	0	1	1	1	1	248	248	0	1
3	2	1	2	3	3	1	0	3	1	1	2	1	2	0	2	2	1	1	224	224	0	1
3	2	1	2	1	3	1	0	3	1	2	2	1	1	1	1	1	2	0	24	24	2	1
2	2	3	2	1	3	1	0	3	2	2	3	1	1	1	2	2	1	0	68	68	2	1
2	2	2	2	1	3	1	0	3	2	2	3	1	1	0	2	2	1	1	224	224	0	1
3	1	1	2	1	3	1	0	3	1	2	2	1	1	0	2	1	1	1	223	223	0	1
2	1	1	2	1	3	1	0	3	2	2	1	1	2	0	2	2	1	1	238	238	0	1
3	1	3	2	1	3	1	0	3	1	2	1	1	1	2	2	2	1	0	32	32	2	1
3	1	1	2	3	3	1	0	3	2	2	2	1	1	1	2	2	1	0	4	4	2	1
2	2	1	2	1	3	1	0	3	1	2	2	1	1	0	2	2	1	1	237	237	0	1
2	2	1	2	1	3	1	0	3	2	2	1	1	1	0	2	2	1	1	237	237	0	1
3	1	1	2	1	3	1	0	3	1	2	1	1	2	2	2	2	1	0	93	93	2	1
2	1	1	1	1	3	1	0	3	2	2	1	1	1	0	2	2	1	1	220	220	0	1
3	2	3	2	1	3	1	0	3	1	2	1	1	1	1	2	2	1	0	57	57	2	1
1	1	1	1	1	3	1	0	3	2	2	1	1	1	1	1	2	1	0	89	89	2	1
3	2	3	2	3	3	1	0	3	2	2	1	1	2	0	2	2	1	1	51	51	0	1
3	2	1	2	3	3	1	0	3	1	2	3	1	1	1	2	2	1	0	7	7	2	1
3	1	1	2	1	3	1	0	3	2	2	1	1	2	2	2	2	1	0	237	237	2	1
1	2	2	2	1	3	1	0	3	2	1	1	1	1	0	2	2	1	1	239	239	0	1
1	1	1	2	2	3	1	0	3	2	2	1	1	1	0	1	2	2	1	16	16	0	1
2	2	1	2	1	3	1	0	3	1	2	3	1	2	1	2	1	2	0	187	187	2	1
2	1	1	1	1	3	1	0	3	2	2	3	1	1	1	2	2	1	0	59	59	2	1
3	2	1	2	3	3	1	0	3	1	2	2	1	1	2	2	2	1	0	148	148	2	1
2	1	1	2	1	3	1	0	3	1	1	1	1	1	0	1	1	2	1	249	249	0	1
3	1	1	2	1	3	1	0	3	2	2	1	1	2	1	2	1	1	0	32	32	2	1
3	1	1	1	1	3	1	0	3	1	1	3	1	2	2	2	1	2	0	115	115	2	1
2	1	2	2	3	3	1	0	3	2	2	1	1	2	0	2	2	1	1	237	237	0	1
3	2	1	2	1	3	1	0	3	2	2	1	1	2	0	2	2	1	1	241	241	0	1
3	2	1	2	3	3	1	0	3	2	2	1	1	2	2	2	2	1	0	98	98	2	1
3	2	1	2	2	3	1	0	3	1	1	2	1	1	2	1	1	2	0	243	243	2	1
3	2	1	2	2	3	1	0	3	1	2	3	1	1	1	2	1	1	0	92	92	2	1
3	1	2	2	1	3	1	0	3	1	1	1	1	2	2	2	2	1	0	233	233	2	1
3	2	1	2	1	3	1	0	3	2	2	2	1	2	2	2	2	1	0	161	161	2	1
3	2	1	2	1	3	1	0	3	1	1	2	1	1	2	1	1	1	0	88	88	2	1
3	1	1	2	1	3	1	0	3	1	2	1	1	1	2	2	1	1	0	7	7	2	1
3	1	1	2	1	3	1	0	3	1	2	2	1	2	1	2	1	1	0	94	94	2	1
1	1	1	2	2	3	1	0	3	2	1	3	1	1	0	2	2	1	1	220	220	0	1
3	1	1	2	1	3	1	0	3	1	2	3	1	2	1	2	2	1	0	9	9	2	1
2	2	1	2	1	3	1	0	3	2	2	1	1	2	0	2	2	1	1	233	233	0	1
3	2	1	2	1	3	1	0	3	1	1	3	1	1	2	1	2	2	0	81	81	2	1
2	1	1	2	1	3	1	0	3	2	2	1	1	2	0	1	2	2	1	231	231	0	1
2	2	3	2	2	3	1	0	3	2	2	3	1	1	0	1	2	1	1	233	233	0	1
2	1	1	2	1	3	1	0	3	2	2	1	1	2	1	2	2	1	0	91	91	2	1
2	1	1	2	2	3	1	0	3	2	2	3	1	2	1	2	2	1	0	42	42	2	1
3	1	1	2	2	3	1	0	3	1	2	1	1	1	2	1	1	2	0	134	134	2	1
3	1	1	2	1	3	1	0	3	2	2	1	1	2	1	1	2	2	0	8	8	2	1
3	1	1	2	3	3	1	0	3	2	2	1	1	1	2	1	2	2	0	49	49	2	1
3	1	1	1	1	3	1	0	3	1	2	3	1	1	1	2	2	1	0	17	17	2	1
1	2	1	2	1	3	1	0	3	2	2	1	1	1	0	2	2	1	1	16	16	0	1
2	2	1	2	1	3	1	0	3	1	1	1	1	1	0	1	2	2	1	21	21	0	1
3	2	1	2	2	3	1	0	3	2	2	3	1	1	1	2	1	2	0	3	3	2	1
3	2	1	2	3	3	1	0	3	2	2	1	1	1	1	2	1	1	0	13	13	2	1
2	2	1	1	2	3	1	0	3	1	1	3	1	2	0	2	1	2	1	228	228	0	1
2	2	1	2	2	3	1	0	3	1	1	1	1	1	0	1	2	1	1	244	244	0	1
2	2	1	2	3	3	1	0	3	2	2	3	1	1	1	2	2	1	0	25	25	2	1
2	2	2	2	1	3	1	0	3	1	2	2	1	1	0	2	1	1	1	249	249	0	1
2	2	1	2	2	3	1	0	3	2	2	1	1	1	2	1	2	1	0	90	90	2	1
3	1	1	2	1	3	1	0	3	1	2	1	1	1	1	1	1	2	0	59	59	2	1
1	1	1	2	1	3	1	0	3	1	2	3	1	2	0	2	1	2	1	249	249	0	1
2	1	1	2	1	3	1	0	3	2	2	2	1	1	1	1	2	1	0	52	52	2	1
3	1	1	2	2	3	1	0	3	2	2	2	1	1	1	2	2	1	0	46	46	2	1
3	1	1	2	2	3	1	0	3	2	2	1	1	1	1	1	2	1	0	17	17	2	1
2	1	1	2	1	3	1	0	3	1	2	1	1	1	0	2	1	2	1	236	236	0	1
3	2	1	2	3	3	1	0	3	2	2	3	1	1	1	2	2	1	0	115	115	2	1
3	1	3	2	1	3	1	0	3	2	2	1	1	1	1	1	2	2	0	12	12	2	1
3	1	1	2	1	3	1	0	3	2	1	1	1	1	1	1	2	2	0	22	22	2	1
3	1	1	2	3	3	1	0	3	2	2	1	1	1	1	2	2	2	0	3	3	2	1
3	2	1	2	1	3	1	0	3	1	2	1	1	1	0	2	2	1	1	242	242	0	1
3	2	1	2	1	3	1	0	3	2	2	2	1	1	0	2	1	1	1	245	245	0	1
2	1	1	2	2	3	1	0	3	2	2	1	1	1	0	1	2	2	1	187	187	0	1
1	1	1	2	2	3	1	0	3	1	2	2	1	1	0	1	2	2	1	21	21	0	1
3	2	1	2	2	3	1	0	3	1	1	2	1	1	1	1	1	2	0	14	14	2	1
3	1	3	2	1	3	1	0	3	1	2	1	1	2	2	2	2	1	0	249	249	2	1
3	1	1	2	3	3	1	0	3	2	2	2	1	1	2	1	2	1	0	2	2	2	1
1	2	2	2	2	3	1	0	3	2	2	3	1	2	0	2	2	1	1	243	243	0	1
3	1	1	2	3	3	1	0	3	1	2	1	1	1	1	2	2	1	0	8	8	2	1
3	2	1	1	3	3	1	0	3	2	2	1	1	1	1	1	2	1	0	61	61	2	1
3	1	1	2	3	3	1	0	3	1	2	3	1	1	2	2	2	1	0	5	5	2	1
3	1	1	2	1	3	1	0	3	2	2	1	1	1	1	2	2	1	0	5	5	2	1
2	2	1	2	1	3	1	0	3	1	1	2	1	1	0	2	1	1	1	247	247	0	1
3	1	1	2	1	3	1	0	3	1	2	2	1	2	2	2	2	1	0	54	54	2	1
2	1	1	2	1	3	1	0	3	2	2	1	1	1	0	1	2	2	1	232	232	0	1
3	1	1	2	1	3	1	0	3	1	2	2	1	1	0	1	1	1	1	248	248	0	1
2	1	2	2	2	3	1	0	3	2	2	3	1	1	1	2	2	1	0	34	34	2	1
2	1	1	2	2	3	1	0	3	2	2	2	1	1	1	1	2	1	0	4	4	2	1
2	2	1	2	1	3	1	0	3	2	2	1	1	1	1	1	2	1	0	5	5	2	1
2	2	1	2	2	3	1	0	3	2	2	1	1	1	0	2	2	1	1	243	243	0	1
3	2	1	2	1	3	1	0	3	1	2	1	1	1	0	1	1	1	1	239	239	0	1
1	1	1	2	2	3	1	0	3	2	2	3	1	2	0	2	2	1	1	229	229	0	1
3	1	1	2	1	3	1	0	3	1	2	2	1	1	1	1	2	1	0	134	134	2	1
3	2	1	1	3	3	1	0	3	1	2	1	1	2	1	2	2	1	0	39	39	2	1
3	2	1	2	3	3	1	0	3	2	2	3	1	1	1	2	2	1	0	88	88	2	1
3	2	1	2	3	3	1	0	3	1	2	2	1	1	1	1	2	1	0	39	39	2	1
2	2	1	2	1	3	1	0	3	2	2	2	1	2	0	2	2	1	1	38	38	0	1
2	1	1	2	2	3	1	0	3	2	2	1	1	2	0	2	2	1	1	238	238	0	1
3	1	3	2	3	3	1	0	3	1	2	1	1	1	2	2	1	1	0	98	98	2	1
1	2	1	1	1	3	1	0	3	2	2	2	1	1	0	2	2	1	1	245	245	0	1
3	2	1	2	3	3	1	0	3	2	2	2	1	1	1	2	2	1	0	65	65	2	1
2	2	1	2	1	3	1	0	3	2	2	1	1	1	2	2	2	1	0	194	194	2	1
3	1	1	2	1	3	1	0	3	2	2	1	1	1	1	2	2	1	0	10	10	2	1
3	1	1	2	2	3	1	0	3	1	2	1	1	2	2	2	1	2	0	203	203	2	1
2	1	3	2	1	3	1	0	3	2	2	1	1	1	0	2	2	1	1	235	235	0	1
3	1	1	2	1	3	1	0	3	1	2	3	1	1	2	1	1	1	0	65	65	2	1
2	1	1	2	2	3	1	0	3	1	2	3	1	1	0	2	2	1	1	236	236	0	1
1	1	1	2	2	3	1	0	3	2	2	2	1	1	0	2	2	1	1	238	238	0	1
2	1	3	2	2	3	1	0	3	1	2	3	1	1	0	1	1	1	1	246	246	0	1
3	2	1	2	3	3	1	0	3	1	2	1	1	1	1	1	2	2	0	1	1	2	1
3	1	3	2	1	3	1	0	3	1	2	2	1	1	2	2	1	1	0	140	140	2	1
3	1	1	1	1	3	1	0	3	2	2	1	1	1	1	1	2	1	0	143	143	2	1
2	1	1	2	1	3	1	0	3	2	2	2	1	2	0	2	2	1	1	246	246	0	1
2	2	1	2	1	3	1	0	3	1	2	1	1	2	0	2	1	2	1	247	247	0	1
3	2	3	2	1	3	1	0	3	2	2	1	1	1	1	2	2	1	0	65	65	2	1
2	2	3	2	1	3	1	0	3	1	2	1	1	1	0	1	2	2	1	245	245	0	1
3	1	1	2	1	3	1	0	3	1	1	1	1	1	1	1	1	2	0	21	21	2	1
3	2	1	2	1	3	1	0	3	1	2	3	1	1	0	1	2	2	1	223	223	0	1
3	2	1	2	1	3	1	0	3	2	2	1	1	1	0	2	2	1	1	226	226	0	1
2	1	1	2	1	3	1	0	3	1	2	1	1	1	0	1	2	2	1	230	230	0	1
1	2	1	2	3	3	1	0	3	2	2	1	1	2	0	2	2	1	1	224	224	0	1
3	2	3	2	1	3	1	0	3	1	2	3	1	2	1	2	2	1	0	16	16	2	1
2	2	1	2	1	3	1	0	3	2	2	1	1	1	0	1	2	1	1	225	225	0	1
3	1	3	2	1	3	1	0	3	1	2	3	1	1	1	2	2	1	0	1	1	2	1
2	1	3	2	1	3	1	0	3	2	1	1	1	1	1	2	2	1	0	56	56	2	1
2	2	1	1	1	3	1	0	3	2	2	1	1	1	0	1	2	1	1	218	218	0	1
2	2	1	2	1	3	1	0	3	1	2	1	1	2	0	2	1	1	1	216	216	0	1
2	1	1	1	3	3	1	0	3	2	2	1	1	1	1	2	1	1	0	77	77	2	1
2	1	1	2	1	3	1	0	3	2	2	1	1	1	1	2	2	2	0	109	109	2	1
2	2	1	2	3	3	1	0	3	2	2	2	1	2	1	2	2	1	0	187	187	2	1
1	2	1	2	3	3	1	0	3	2	2	1	1	2	0	2	2	1	1	219	219	0	1
3	2	1	2	3	3	1	0	3	1	2	2	1	1	2	1	2	1	0	70	70	2	1
3	2	2	2	1	3	1	0	3	2	1	1	1	1	0	1	2	2	1	217	217	0	1
2	2	1	2	3	3	1	0	3	2	2	2	1	2	0	2	2	1	1	217	217	0	1
3	1	1	2	1	3	1	0	3	2	2	2	1	1	2	1	2	1	0	84	84	2	1
2	2	1	2	1	3	1	0	3	1	2	1	1	1	0	1	2	1	1	216	216	0	1
3	2	1	2	3	3	1	0	3	1	1	1	1	1	2	1	2	2	0	224	224	2	1
3	2	1	2	3	3	1	0	3	2	2	2	1	1	2	1	2	2	0	37	37	2	1
3	2	3	2	1	3	1	0	3	2	2	2	1	1	1	1	2	1	0	56	56	2	1
3	2	1	2	3	3	1	0	3	2	2	3	1	1	1	2	2	1	0	17	17	2	1
2	2	1	2	2	3	1	0	3	1	2	1	1	1	2	1	2	2	0	34	34	2	1
1	2	1	1	1	3	1	0	3	2	2	2	1	1	0	2	2	1	1	209	209	0	1
3	1	1	2	2	3	1	0	3	1	2	1	1	1	1	2	2	1	0	43	43	2	1
2	2	3	2	2	3	1	0	3	1	1	3	1	1	0	1	2	1	1	223	223	0	1
2	1	1	1	3	3	1	0	3	2	2	2	1	1	0	2	2	1	1	215	215	0	1
3	2	1	2	3	3	1	0	3	2	2	1	1	1	2	1	2	2	0	165	165	2	1
3	2	1	2	1	3	1	0	3	1	1	2	1	1	0	1	1	1	1	215	215	0	1
3	1	1	2	1	3	1	0	3	3	2	1	1	1	1	2	2	2	0	48	48	2	1
3	1	1	2	1	3	1	0	3	1	2	1	1	1	2	1	2	2	0	153	153	2	1
2	2	1	2	1	3	1	0	3	3	2	2	1	2	0	2	2	1	1	211	211	0	1
3	2	1	2	3	3	1	0	3	1	1	3	1	2	1	2	1	2	0	91	91	2	1
3	2	1	2	3	3	1	0	3	1	2	1	1	2	0	2	1	2	1	217	217	0	1
3	2	1	2	2	3	1	0	3	1	2	1	1	1	1	1	2	2	0	8	8	2	1
2	1	1	2	3	3	1	0	3	1	2	1	1	1	0	1	2	2	1	97	97	0	1
3	2	1	1	3	3	1	0	3	2	2	2	1	2	2	1	2	2	0	48	48	2	1
3	1	1	2	1	3	1	0	3	1	2	3	1	1	0	2	2	1	1	220	220	0	1
3	2	1	1	1	3	1	0	3	2	2	1	1	1	1	2	2	1	0	47	47	2	1
3	2	1	1	3	3	1	0	3	3	2	2	1	1	1	1	2	2	0	18	18	2	1
2	1	1	2	1	3	1	0	3	2	2	3	1	1	0	1	2	1	1	213	213	0	1
3	1	2	2	3	3	1	0	3	1	2	3	1	1	0	1	2	1	1	216	216	0	1
3	2	1	2	3	3	1	0	3	2	1	1	1	1	1	1	2	2	0	31	31	2	1
2	1	1	2	1	3	1	0	3	1	2	1	2	1	0	1	2	1	1	140	140	0	1
3	2	3	2	3	3	1	0	3	2	2	1	1	1	2	2	2	1	0	1	1	2	1
3	1	1	2	1	3	1	0	3	2	2	3	1	1	1	1	2	1	0	17	17	2	1
3	2	1	2	1	3	1	0	3	2	2	1	1	2	1	2	1	2	0	181	181	2	1
3	1	1	2	1	3	1	0	3	2	2	1	1	2	1	2	2	2	0	59	59	2	1
3	2	1	2	3	3	1	0	3	1	1	1	1	1	2	2	1	1	0	69	69	2	1
1	1	1	2	1	3	1	0	3	1	2	1	1	1	0	1	1	2	1	203	203	0	1
3	1	1	2	3	3	1	0	3	1	2	1	1	2	1	2	2	1	0	12	12	2	1
1	1	1	2	1	3	1	0	3	2	2	1	1	1	1	1	2	1	0	72	72	2	1
3	2	1	2	1	3	1	0	3	1	1	1	1	1	1	1	1	2	0	118	118	2	1
3	2	1	2	1	3	1	0	3	2	2	1	1	1	1	2	2	1	0	18	18	2	1
2	1	1	2	2	3	1	0	3	1	2	1	1	2	0	2	1	2	1	240	240	0	1
2	1	1	2	1	3	1	0	3	1	2	2	1	1	1	1	2	1	0	20	20	2	1
2	1	3	1	2	3	1	0	3	2	2	1	1	1	0	1	2	1	1	237	237	0	1
2	1	3	2	1	3	1	0	3	2	2	1	1	1	0	1	2	1	1	229	229	0	1
2	2	2	2	2	3	1	0	3	2	2	1	1	1	0	2	2	1	1	225	225	0	1
3	1	1	2	1	3	1	0	3	2	2	2	1	2	1	2	2	1	0	20	20	2	1
3	1	3	2	1	3	1	0	3	2	2	1	1	1	1	1	2	1	0	20	20	2	1
3	1	1	2	3	3	1	0	3	2	2	3	1	1	1	2	2	1	0	9	9	2	1
2	2	1	1	1	3	1	0	3	2	2	1	1	1	0	2	2	1	1	223	223	0	1
1	1	1	2	2	3	1	0	3	1	2	1	1	2	0	2	1	2	1	227	227	0	1
3	1	1	2	1	3	1	0	3	1	1	1	1	1	1	1	1	2	0	54	54	2	1
1	1	3	2	1	3	1	0	3	2	2	3	1	2	0	2	2	1	1	222	222	0	1
1	2	1	2	2	3	1	0	3	1	1	2	1	1	0	2	1	1	1	219	219	0	1
1	2	3	2	1	3	1	0	3	2	2	1	1	1	0	1	1	1	1	220	220	0	1
3	2	1	2	3	3	1	0	3	2	2	2	1	2	2	2	2	1	0	144	144	2	1
2	2	1	2	1	3	1	0	3	1	1	1	1	2	0	2	1	2	1	34	34	0	1
2	1	1	2	2	3	1	0	3	3	2	1	1	1	1	2	2	1	0	91	91	2	1
3	1	1	2	1	3	1	0	3	1	2	1	1	1	2	1	1	2	0	185	185	2	1
3	2	1	2	3	3	1	0	3	1	1	3	1	2	0	2	1	2	1	208	208	0	1
3	2	1	2	1	3	1	0	3	2	2	1	1	1	2	2	2	1	0	150	150	2	1
2	1	1	2	1	3	1	0	3	2	2	1	1	2	0	2	2	1	1	199	199	0	1
2	2	1	1	3	3	1	0	3	2	1	1	1	1	0	1	2	1	1	214	214	0	1
2	1	1	2	2	3	1	0	3	2	2	2	1	1	0	1	1	2	1	205	205	0	1
1	1	1	2	1	3	1	0	3	2	2	2	1	1	0	1	2	1	1	212	212	0	1
2	1	1	2	2	3	1	0	3	2	2	1	1	1	1	1	2	1	0	1	1	2	1
2	2	1	2	2	3	1	0	3	1	2	1	1	1	0	1	2	2	1	209	209	0	1
2	2	2	2	2	3	1	0	3	2	2	1	1	2	1	2	2	1	0	156	156	2	1
2	1	1	2	3	3	1	0	3	2	2	2	1	1	0	1	2	1	1	212	212	0	1
2	2	1	2	2	3	1	0	3	2	2	3	1	2	2	2	2	1	0	13	13	2	1
2	2	1	2	1	3	1	0	3	2	2	3	1	1	0	1	2	1	1	205	205	0	1
2	1	1	2	1	3	1	0	3	2	2	1	1	1	1	2	2	1	0	67	67	2	1
3	2	1	2	1	3	1	0	3	1	1	1	1	1	2	1	2	1	0	62	62	2	1
3	1	1	2	1	3	1	0	3	1	2	3	1	1	1	1	2	1	0	128	128	2	1
2	1	1	2	1	3	1	0	3	1	1	1	1	2	0	1	2	2	1	215	215	0	1
2	1	3	2	3	3	1	0	3	1	1	2	1	1	2	1	1	2	0	209	209	2	1
2	2	1	2	2	3	1	0	3	1	2	3	1	2	0	2	1	1	1	214	214	0	1
2	2	1	2	1	3	1	0	3	1	2	2	1	1	0	2	1	1	1	212	212	0	1
3	2	1	2	1	3	1	0	3	2	2	2	1	1	2	2	2	1	0	178	178	2	1
2	1	3	2	1	3	1	0	3	1	2	2	1	1	0	1	2	2	1	204	204	0	1
2	1	1	2	1	3	1	0	3	2	2	1	1	1	0	1	2	1	1	206	206	0	1
3	1	1	2	2	3	1	0	3	1	1	1	1	2	1	2	1	2	0	88	88	2	1
2	2	1	2	2	3	1	0	3	1	2	1	1	1	0	1	1	2	1	208	208	0	1
3	2	2	2	3	3	1	0	3	2	2	1	1	1	1	1	2	1	0	39	39	2	1
2	1	1	2	1	3	1	0	3	2	2	1	1	1	0	1	2	2	1	214	214	0	1
3	2	2	2	3	3	1	0	3	2	2	1	1	1	1	1	2	2	0	6	6	2	1
2	1	1	2	1	3	1	0	3	1	2	2	1	1	1	2	2	1	0	50	50	2	1
2	1	2	2	1	3	1	0	3	2	2	1	1	1	0	1	1	1	1	209	209	0	1
2	2	1	2	1	3	1	0	3	1	2	1	1	1	0	1	1	2	1	215	215	0	1
3	2	1	2	1	3	1	0	3	1	2	3	1	1	2	1	2	1	0	193	193	2	1
2	2	1	2	2	3	1	0	3	2	2	2	1	1	0	2	2	1	1	206	206	0	1
3	1	1	2	1	3	1	0	3	1	2	1	1	1	0	1	1	2	1	196	196	0	1
2	2	1	2	1	3	1	0	3	2	2	1	1	1	0	2	2	1	1	214	214	0	1
3	1	1	2	1	3	1	0	1	3	2	3	4	2	0	2	2	2	1	40	40	0	1
1	1	1	2	2	3	1	0	3	1	2	1	1	1	0	1	1	2	1	212	212	0	1
2	2	3	2	1	3	1	0	3	2	2	1	1	1	0	1	2	2	1	208	208	0	1
2	1	1	2	1	3	1	0	3	2	2	3	1	1	0	2	2	1	1	206	206	0	1
2	1	1	2	1	3	1	0	3	2	2	3	1	2	1	2	2	1	0	48	48	2	1
2	1	3	2	1	3	1	0	3	2	2	1	1	2	1	2	2	1	0	31	31	2	1
3	1	1	2	2	3	1	0	3	2	2	1	1	1	1	2	2	1	0	83	83	2	1
2	1	1	2	1	3	1	0	3	2	2	2	1	1	1	1	2	1	0	146	146	2	1
2	1	1	2	1	3	1	0	3	1	2	1	1	1	0	1	1	2	1	198	198	0	1
3	1	1	2	1	3	1	0	3	2	2	1	1	1	1	2	2	1	0	64	64	2	1
3	2	1	2	3	3	1	0	3	1	1	1	1	1	1	1	2	2	0	76	76	2	1
2	2	1	2	1	3	1	0	3	1	2	2	1	1	0	1	2	1	1	198	198	0	1
2	1	1	2	2	3	1	0	3	2	2	2	1	1	0	1	2	1	1	194	194	0	1
2	2	1	2	1	3	1	0	3	2	2	1	1	1	0	1	2	1	1	194	194	0	1
2	1	3	2	1	3	1	0	3	2	2	3	1	1	1	2	1	1	0	4	4	2	1
1	2	1	1	1	3	1	0	3	2	2	1	1	1	0	1	2	1	1	195	195	0	1
2	1	1	2	1	3	1	0	3	2	2	1	1	2	0	1	2	1	1	206	206	0	1
3	2	1	2	3	3	1	0	3	1	2	1	1	1	2	2	2	1	0	55	55	2	1
3	1	1	2	2	3	1	0	3	2	2	1	1	1	0	2	2	2	1	201	201	0	1
3	1	1	2	1	3	1	0	3	2	2	1	1	1	1	2	2	1	0	30	30	2	1
2	1	1	2	1	3	1	0	3	1	2	1	1	1	0	1	1	2	1	122	122	0	1
2	1	3	2	1	3	1	0	3	2	2	1	1	2	1	1	2	1	0	154	154	2	1
3	1	1	2	1	3	1	0	3	2	2	2	1	1	2	2	2	1	0	167	167	2	1
3	1	1	2	1	3	1	0	3	2	2	1	1	1	1	1	2	1	0	16	16	2	1
2	1	1	2	1	3	1	0	3	2	2	1	1	1	0	1	2	1	1	192	192	0	1
1	1	1	2	2	3	1	0	3	2	2	1	1	1	0	1	2	1	1	192	192	0	1
3	1	1	2	1	3	1	0	3	2	2	1	1	1	2	2	2	1	0	148	148	2	1
2	1	1	1	3	3	1	0	3	1	2	1	1	2	0	2	1	2	1	203	203	0	1
3	2	1	2	1	3	1	0	3	1	2	2	1	1	2	1	2	2	0	112	112	2	1
3	1	3	2	3	3	1	0	3	1	2	2	1	1	2	1	2	1	0	46	46	2	1
2	2	1	2	2	3	1	0	3	2	2	3	1	1	0	1	2	1	1	202	202	0	1
2	1	1	2	1	3	1	0	3	3	2	1	1	2	0	2	2	2	1	202	202	0	1
3	2	1	2	3	3	1	0	3	1	1	1	1	2	1	1	1	2	0	28	28	2	1
3	1	1	2	1	3	1	0	3	2	2	2	1	1	1	1	1	1	0	11	11	2	1
3	1	1	2	1	3	1	0	3	2	2	1	1	1	2	1	2	1	0	85	85	2	1
3	2	2	2	3	3	1	0	3	2	2	3	1	1	1	2	1	1	0	65	65	2	1
2	1	1	2	1	3	1	0	3	1	2	1	1	1	0	1	1	2	1	192	192	0	1
2	2	1	1	1	3	1	0	3	2	2	2	1	1	0	1	1	1	1	194	194	0	1
3	1	1	2	1	3	1	0	3	2	2	1	1	1	2	1	1	2	0	175	175	2	1
3	1	2	2	1	3	1	0	3	2	2	1	1	1	1	1	2	1	0	10	10	2	1
2	2	1	2	1	3	1	0	3	2	2	1	1	2	0	2	1	1	1	193	193	0	1
2	2	1	2	1	3	1	0	3	2	2	1	1	1	0	1	2	1	1	191	191	0	1
3	1	1	1	3	3	1	0	3	1	1	1	1	1	2	1	1	2	0	56	56	2	1
2	2	1	2	2	3	1	0	1	3	2	1	4	2	0	2	2	2	1	49	49	0	1
3	1	2	2	1	3	1	0	3	1	2	1	1	1	0	1	2	2	1	200	200	0	1
3	1	1	2	1	3	1	0	3	2	2	1	1	1	2	2	2	1	0	134	134	2	1
2	1	1	1	2	3	1	0	3	1	2	2	1	1	0	1	1	1	1	194	194	0	1
2	2	1	2	3	3	1	0	3	2	2	1	1	1	0	1	2	2	1	197	197	0	1
2	1	1	2	1	3	1	0	3	1	2	2	1	1	0	1	1	1	1	192	192	0	1
3	1	1	2	1	3	1	0	3	1	2	1	1	1	0	1	1	1	1	192	192	0	1
3	1	1	2	1	3	1	0	3	2	2	3	1	1	2	2	1	1	0	128	128	2	1
2	1	1	2	1	3	1	0	3	1	2	1	2	2	0	1	2	1	1	191	191	0	1
2	1	1	1	1	3	1	0	3	2	2	1	1	1	0	2	2	1	1	192	192	0	1
2	1	1	2	1	3	1	0	3	2	2	1	1	1	0	1	2	1	1	197	197	0	1
3	2	1	2	3	3	1	0	3	3	2	1	1	2	0	2	2	2	1	149	149	0	1
3	2	1	2	3	3	1	0	3	2	2	1	1	2	0	2	2	1	1	200	200	0	1
3	1	1	2	3	3	1	0	3	1	2	2	1	2	2	2	1	1	0	166	166	2	1
2	1	1	2	1	3	1	0	3	1	2	1	1	2	0	2	2	1	1	197	197	0	1
3	2	2	2	1	3	1	0	3	2	2	2	1	2	0	2	2	1	1	201	201	0	1
3	2	3	2	1	3	1	0	3	2	2	1	1	1	1	1	2	1	0	187	187	2	1
2	2	1	2	1	3	1	0	3	2	2	2	2	1	0	1	2	1	1	188	188	0	1
2	1	1	2	1	3	1	0	3	2	2	1	2	1	0	1	2	2	1	186	186	0	1
2	2	1	2	1	3	1	0	3	1	2	1	2	1	0	1	1	2	1	190	190	0	1
3	2	2	2	2	3	1	0	3	2	2	1	2	1	1	2	2	1	0	3	3	2	1
3	1	1	2	1	3	1	0	3	2	2	3	2	1	2	1	2	1	0	39	39	2	1
2	2	1	2	3	3	1	0	3	1	2	1	2	1	0	1	2	2	1	189	189	0	1
3	2	1	2	2	3	1	0	3	1	2	1	2	1	2	1	2	2	0	49	49	2	1
2	2	1	2	1	3	1	0	3	1	1	3	2	1	0	1	1	1	1	189	189	0	1
3	1	1	2	3	3	1	0	3	1	2	3	2	1	1	1	2	2	0	35	35	2	1
3	2	1	2	3	3	1	0	3	1	2	3	2	2	0	2	1	2	1	191	191	0	1
2	1	1	2	2	3	1	0	3	2	2	1	2	1	1	2	2	1	0	44	44	2	1
3	2	1	2	3	3	1	0	3	1	2	2	2	1	1	1	2	1	0	38	38	2	1
2	1	1	2	1	3	1	0	3	1	2	2	2	1	0	2	1	1	1	191	191	0	1
2	1	1	2	2	3	1	0	3	1	2	2	2	1	1	2	1	1	0	21	21	2	1
3	1	3	2	1	3	1	0	3	1	2	2	2	1	2	2	1	2	0	57	57	2	1
2	1	1	2	1	3	1	0	3	1	2	1	2	2	0	2	1	1	1	190	190	0	1
1	1	1	2	2	3	1	0	3	1	2	2	2	1	0	1	2	2	1	190	190	0	1
2	2	1	2	1	3	1	0	3	1	2	3	2	1	0	1	2	1	1	190	190	0	1
3	1	1	2	1	3	1	0	3	1	2	1	2	1	0	1	2	1	1	188	188	0	1
3	1	1	2	1	3	1	0	3	2	2	1	2	1	2	1	2	2	0	11	11	2	1
2	2	1	2	1	3	1	0	3	2	2	3	2	1	1	2	2	1	0	10	10	2	1
3	1	1	2	1	3	1	0	3	2	2	2	2	1	2	1	2	2	0	71	71	2	1
3	1	1	2	1	3	1	0	3	1	2	1	2	1	1	1	2	1	0	54	54	2	1
2	1	1	2	1	3	1	0	3	1	2	2	2	1	0	1	1	1	1	186	186	0	1
2	1	2	2	2	3	1	0	3	2	2	1	2	1	1	1	2	1	0	22	22	2	1
3	2	1	2	1	3	1	0	3	2	2	3	2	1	1	1	2	1	0	11	11	2	1
2	1	1	2	2	3	1	0	3	2	2	3	2	1	0	2	2	1	1	184	184	0	1
3	2	2	2	3	3	1	0	3	1	2	1	2	2	0	2	2	1	1	191	191	0	1
2	2	1	2	1	3	1	0	3	2	2	1	2	2	0	2	2	1	1	184	184	0	1
2	2	3	2	1	3	1	0	3	1	1	2	2	1	0	2	1	1	1	187	187	0	1
3	1	1	2	1	3	1	0	3	2	2	1	2	1	1	1	2	1	0	22	22	2	1
3	2	1	2	3	3	1	0	3	1	2	1	2	1	0	1	2	1	1	174	174	0	1
2	2	1	2	3	3	1	0	3	1	2	1	2	1	0	1	1	1	1	186	186	0	1
3	1	1	2	1	3	1	0	3	2	2	1	2	2	2	1	2	1	0	123	123	2	1
3	2	3	2	1	3	1	0	3	2	2	1	2	1	2	2	1	2	0	163	163	2	1
3	1	1	2	1	3	1	0	3	3	2	1	2	1	1	2	2	1	0	1	1	2	1
3	1	3	2	1	3	1	0	3	2	2	1	1	2	2	2	2	1	0	49	49	2	1
3	1	1	2	1	3	1	0	3	1	1	3	1	2	1	2	2	1	0	10	10	2	1
3	2	1	2	3	3	1	0	3	1	2	2	2	1	2	1	1	1	0	156	156	2	1
2	2	1	2	2	3	1	0	3	2	2	3	2	1	0	1	2	2	1	183	183	0	1
3	2	3	2	3	3	1	0	3	1	2	3	2	2	2	2	2	1	0	148	148	2	1
2	2	1	2	2	3	1	0	3	2	2	1	2	1	0	1	2	1	1	187	187	0	1
3	1	1	2	1	3	1	0	3	2	2	2	1	1	1	1	2	2	0	18	18	2	1
2	2	1	2	2	3	1	0	3	2	2	1	2	1	0	1	2	1	1	183	183	0	1
2	2	1	1	2	3	1	0	3	1	2	2	2	1	0	1	1	2	1	183	183	0	1
2	1	3	1	1	3	1	0	3	2	2	1	2	1	1	1	2	1	0	46	46	2	1
3	2	2	2	3	3	1	0	3	2	2	2	2	1	1	2	2	1	0	2	2	2	1
2	2	2	2	1	3	1	0	3	2	1	1	2	2	2	2	2	1	0	111	111	2	1
2	1	1	2	2	3	1	0	3	1	2	1	2	1	0	1	1	1	1	182	182	0	1
3	2	1	2	1	3	1	0	3	1	1	1	2	2	1	2	2	1	0	119	119	2	1
2	2	1	2	1	3	1	0	3	2	2	2	2	1	0	1	2	1	1	183	183	0	1
2	1	1	2	1	3	1	0	3	2	2	3	2	2	0	2	2	1	1	179	179	0	1
2	2	1	2	1	3	1	0	1	3	2	1	4	2	0	2	2	1	1	53	53	0	1
2	2	3	2	1	3	1	0	3	1	2	3	2	1	0	1	2	2	1	179	179	0	1
3	2	1	2	1	3	1	0	3	2	2	1	2	2	0	2	2	1	1	177	177	0	1
3	1	1	2	1	3	1	0	3	1	2	3	2	1	2	1	2	2	0	176	176	2	1
3	2	1	2	3	3	1	0	3	1	2	1	2	1	2	1	2	1	0	103	103	2	1
2	1	3	2	2	3	1	0	3	1	2	1	1	2	0	1	2	2	1	193	193	0	1
3	1	1	2	2	3	1	0	3	3	1	3	2	1	2	1	1	2	0	26	26	2	1
3	2	1	2	3	3	1	0	3	2	2	1	2	1	1	2	2	1	0	10	10	2	1
2	2	1	2	2	3	1	0	3	2	2	3	2	2	1	2	2	1	0	48	48	2	1
3	1	1	2	2	3	1	0	3	1	2	3	2	1	2	2	2	1	0	2	2	2	1
1	1	1	1	1	3	1	0	3	1	2	1	2	1	0	1	2	1	1	179	179	0	1
2	2	1	2	1	3	1	0	3	3	2	1	1	1	0	1	2	2	1	195	195	0	1
3	2	1	2	3	3	1	0	3	2	2	1	2	1	1	2	2	1	0	50	50	2	1
2	1	1	2	2	3	1	0	3	1	2	1	2	1	1	1	2	1	0	110	110	2	1
3	1	1	2	1	3	1	0	3	1	2	3	2	1	2	1	2	1	0	159	159	2	1
2	2	3	2	2	3	1	0	3	2	2	1	2	2	0	2	2	1	1	180	180	0	1
3	2	2	2	1	3	1	0	3	2	2	1	2	1	0	1	2	1	1	177	177	0	1
3	2	1	2	1	3	1	0	3	2	2	1	2	1	0	2	2	1	1	177	177	0	1
3	2	1	2	3	3	1	0	3	1	2	1	2	1	0	1	2	2	1	176	176	0	1
2	2	1	1	3	3	1	0	3	2	2	2	2	1	2	1	2	1	0	163	163	2	1
3	2	1	2	1	3	1	0	3	2	2	1	2	2	0	1	2	2	1	178	178	0	1
3	2	1	2	1	3	1	0	3	1	1	1	1	1	2	1	2	2	0	165	165	2	1
3	1	1	2	2	3	1	0	3	1	1	3	1	2	0	2	2	1	1	196	196	0	1
2	2	1	2	1	3	1	0	3	2	1	1	2	1	0	1	1	1	1	176	176	0	1
2	2	3	2	1	3	1	0	3	1	2	2	2	1	0	1	1	1	1	177	177	0	1
2	1	1	2	1	3	1	0	3	1	2	1	2	1	0	2	1	2	1	182	182	0	1
3	1	2	2	1	3	1	0	3	2	2	2	2	1	1	1	1	1	0	10	10	2	1
1	2	1	2	2	3	1	0	3	2	2	1	2	1	0	1	2	2	1	174	174	0	1
3	1	3	2	1	3	1	0	3	2	2	2	2	1	0	1	2	1	1	183	183	0	1
3	1	2	2	3	3	1	0	3	2	2	2	2	1	2	2	2	1	0	30	30	2	1
2	1	1	2	1	3	1	0	3	2	2	3	2	1	1	1	2	1	0	129	129	2	1
3	1	1	2	1	3	1	0	3	2	2	1	2	1	0	2	2	1	1	176	176	0	1
3	2	1	1	1	3	1	0	3	2	2	1	2	1	2	1	2	1	0	61	61	2	1
3	2	2	2	1	3	1	0	3	2	2	2	2	1	1	1	2	2	0	91	91	2	1
3	2	1	2	3	3	1	0	3	3	1	2	2	1	2	1	2	2	0	98	98	2	1
2	2	1	1	1	3	1	0	3	2	2	1	2	1	0	1	2	2	1	178	178	0	1
2	1	1	1	3	3	1	0	3	2	2	1	2	1	0	1	1	1	1	176	176	0	1
2	2	1	1	2	3	1	0	3	2	2	1	2	1	1	1	2	1	0	81	81	2	1
2	2	1	2	1	3	1	0	3	1	2	1	2	1	0	1	2	2	1	179	179	0	1
3	2	1	2	3	3	1	0	3	2	2	1	2	1	0	1	2	2	1	175	175	0	1
2	1	1	2	3	3	1	0	3	2	2	1	2	1	0	1	2	2	1	175	175	0	1
3	2	1	2	1	3	1	0	3	2	2	3	2	1	1	1	2	1	0	5	5	2	1
3	1	1	2	1	3	1	0	3	1	2	3	2	1	0	2	2	1	1	176	176	0	1
2	1	1	2	1	3	1	0	3	2	2	1	2	1	0	1	2	1	1	176	176	0	1
3	1	1	2	1	3	1	0	3	2	2	1	2	1	1	1	2	1	0	7	7	2	1
3	2	1	2	3	3	1	0	3	1	2	3	2	1	1	1	2	2	0	5	5	2	1
3	1	3	2	1	3	1	0	3	1	1	3	2	1	0	1	2	2	1	169	169	0	1
3	1	1	2	1	3	1	0	3	1	2	3	2	1	1	2	2	1	0	4	4	2	1
2	1	1	2	1	3	1	0	3	1	2	2	2	1	0	1	1	1	1	176	176	0	1
2	1	1	2	1	3	1	0	3	2	2	1	2	1	0	1	1	1	1	175	175	0	1
2	1	1	2	1	3	1	0	3	2	2	1	2	1	0	1	2	1	1	171	171	0	1
2	2	1	2	1	3	1	0	3	2	2	2	2	1	0	1	2	1	1	175	175	0	1
3	1	1	2	1	3	1	0	3	2	2	1	2	1	1	1	2	1	0	87	87	2	1
3	2	1	2	3	3	1	0	3	2	2	3	2	1	0	1	2	2	1	171	171	0	1
3	1	1	2	1	3	1	0	3	2	1	1	2	1	0	2	1	1	1	172	172	0	1
3	1	1	2	1	3	1	0	3	2	2	3	2	1	0	2	2	1	1	174	174	0	1
2	1	1	2	2	3	1	0	3	1	2	1	2	1	0	2	1	1	1	170	170	0	1
2	1	1	1	1	3	1	0	3	2	2	2	2	1	0	1	2	1	1	170	170	0	1
2	2	1	2	1	3	1	0	3	2	2	1	2	2	0	2	2	1	1	172	172	0	1
3	1	1	2	1	3	1	0	3	2	2	3	2	2	1	2	2	1	0	70	70	2	1
3	2	1	2	3	3	1	0	3	1	1	1	2	1	0	1	1	2	1	182	182	0	1
2	1	3	2	1	3	1	0	3	1	1	1	2	1	0	1	1	2	1	173	173	0	1
2	1	3	2	1	3	1	0	3	1	2	3	2	1	0	1	2	1	1	171	171	0	1
2	1	1	2	1	3	1	0	3	1	2	1	2	1	0	2	2	1	1	169	169	0	1
2	2	1	2	3	3	1	0	3	1	2	1	2	1	0	2	2	1	1	172	172	0	1
2	1	1	1	1	3	1	0	3	1	2	1	2	1	0	1	1	2	1	176	176	0	1
2	1	1	2	1	3	1	0	3	1	2	1	2	1	0	1	1	1	1	176	176	0	1
2	2	1	2	3	3	1	0	3	1	2	1	2	2	0	2	2	1	1	176	176	0	1
3	1	1	2	1	3	1	0	3	1	2	2	2	2	2	2	1	1	0	174	174	2	1
2	1	1	2	1	3	1	0	3	2	2	1	2	1	1	1	2	1	0	52	52	2	1
3	2	1	2	1	3	1	0	3	1	1	2	2	1	2	2	1	1	0	54	54	2	1
2	1	1	1	1	3	1	0	3	1	2	3	2	1	0	1	1	2	1	167	167	0	1
2	1	1	2	1	3	1	0	3	2	2	1	2	2	0	2	2	1	1	170	170	0	1
3	2	3	2	3	3	1	0	3	2	2	3	2	1	0	1	2	1	1	168	168	0	1
3	1	1	2	1	3	1	0	3	2	2	1	2	1	0	1	2	1	1	169	169	0	1
3	2	1	1	1	3	1	0	3	2	2	1	2	1	0	1	2	2	1	168	168	0	1
2	1	1	2	1	3	1	0	3	3	1	3	2	1	0	1	1	2	1	170	170	0	1
3	2	1	2	1	3	1	0	3	2	2	3	2	1	2	2	2	1	0	129	129	2	1
3	2	1	2	1	3	1	0	3	2	2	3	2	2	2	2	2	1	0	63	63	2	1
3	1	1	2	1	3	1	0	3	2	2	2	2	1	0	2	2	1	1	116	116	0	1
3	1	1	2	1	3	1	0	3	2	2	1	2	1	0	2	2	1	1	171	171	0	1
3	2	1	2	2	3	1	0	3	1	2	1	2	1	2	1	2	1	0	34	34	2	1
2	1	1	2	2	3	1	0	3	2	2	1	2	1	0	1	2	1	1	174	174	0	1
3	2	1	2	1	3	1	0	3	1	2	1	2	1	1	1	2	1	0	10	10	2	1
2	1	1	2	2	3	1	0	3	2	2	1	2	1	0	1	1	1	1	165	165	0	1
3	1	3	2	1	3	1	0	3	2	2	1	2	1	2	1	2	2	0	82	82	2	1
2	1	1	2	1	3	1	0	3	2	2	1	2	1	1	1	2	1	0	148	148	2	1
2	2	1	2	1	3	1	0	3	2	2	1	2	1	0	1	2	1	1	166	166	0	1
3	2	3	2	3	3	1	0	3	2	2	2	2	1	1	1	2	1	0	30	30	2	1
3	2	1	2	2	3	1	0	3	1	2	1	2	1	2	2	2	1	0	136	136	2	1
3	2	1	2	2	3	1	0	3	2	2	3	2	2	2	1	2	1	0	82	82	2	1
2	2	1	2	2	3	1	0	3	1	2	3	2	1	0	1	2	2	1	170	170	0	1
3	1	3	2	1	3	1	0	3	1	1	3	2	2	2	2	2	1	0	125	125	2	1
2	1	1	2	2	3	1	0	3	2	2	1	2	2	0	2	2	1	1	163	163	0	1
2	2	1	1	1	3	1	0	3	2	2	1	2	1	0	1	2	2	1	166	166	0	1
3	2	3	2	2	3	1	0	3	2	2	1	2	1	0	1	2	1	1	165	165	0	1
2	1	1	2	1	3	1	0	3	2	2	3	2	1	0	1	2	1	1	163	163	0	1
2	2	1	2	1	3	1	0	3	1	1	1	2	1	0	1	2	1	1	162	162	0	1
2	1	1	2	1	3	1	0	3	1	2	1	2	1	0	1	1	2	1	164	164	0	1
3	2	1	2	3	3	1	0	3	2	2	3	2	2	1	2	2	1	0	16	16	2	1
1	2	1	2	1	3	1	0	3	2	1	2	2	2	0	2	2	1	1	165	165	0	1
3	1	3	2	1	3	1	0	3	1	1	3	2	2	1	2	1	2	0	56	56	2	1
1	1	1	1	2	3	1	0	3	2	2	2	2	1	0	1	2	1	1	163	163	0	1
1	1	1	2	1	3	1	0	3	1	2	1	2	1	0	1	2	1	1	161	161	0	1
2	2	1	1	2	3	1	0	3	2	2	1	2	1	0	2	2	1	1	162	162	0	1
2	2	3	2	1	3	1	0	3	2	2	1	2	1	0	1	2	2	1	163	163	0	1
2	1	1	2	2	3	1	0	3	1	2	1	2	2	2	2	1	2	0	5	5	2	1
3	1	1	2	1	3	1	0	3	2	2	3	2	1	2	1	2	1	0	73	73	2	1
3	1	1	2	2	3	1	0	3	1	1	3	2	1	1	2	2	1	0	3	3	2	1
1	2	2	2	2	3	1	0	3	2	2	1	2	1	1	1	1	1	0	18	18	2	1
1	1	1	2	1	3	1	0	3	1	2	3	2	1	0	1	2	1	1	159	159	0	1
2	1	1	2	1	3	1	0	3	2	2	2	2	1	0	1	2	2	1	163	163	0	1
3	1	3	2	1	3	1	0	3	2	2	1	2	2	0	2	2	1	1	163	163	0	1
2	2	1	2	1	3	1	0	3	1	2	1	2	2	0	1	1	1	1	162	162	0	1
3	1	3	2	1	3	1	0	3	1	2	1	2	1	0	1	2	2	1	169	169	0	1
2	2	1	2	1	3	1	0	3	2	2	1	2	1	0	1	2	2	1	164	164	0	1
3	1	1	2	1	3	1	0	3	1	2	3	2	2	1	2	2	1	0	9	9	2	1
2	1	1	2	1	3	1	0	3	2	2	3	2	1	0	1	2	2	1	160	160	0	1
3	1	1	2	1	3	1	0	3	1	2	1	2	1	2	2	1	2	0	140	140	2	1
3	1	1	1	1	3	1	0	3	2	2	1	2	2	0	2	2	1	1	163	163	0	1
3	2	1	2	1	3	1	0	3	2	2	3	2	2	0	2	2	1	1	158	158	0	1
3	2	1	2	3	3	1	0	3	1	1	3	2	1	2	1	2	2	0	8	8	2	1
2	1	1	2	1	3	1	0	3	1	2	2	2	1	1	1	2	1	0	33	33	2	1
1	1	3	2	1	3	1	0	3	2	2	1	2	1	0	2	2	1	1	158	158	0	1
2	2	1	2	3	3	1	0	3	1	2	3	2	1	0	1	2	2	1	177	177	0	1
1	2	3	2	1	3	1	0	3	1	2	1	2	1	0	1	1	1	1	161	161	0	1
2	2	3	2	1	3	1	0	3	1	2	2	2	1	0	2	2	1	1	127	127	0	1
3	1	1	2	2	3	1	0	3	1	2	1	2	1	1	1	2	1	0	51	51	2	1
3	2	3	2	3	3	1	0	3	2	2	3	2	2	1	2	2	1	0	2	2	2	1
3	1	1	2	1	3	1	0	3	1	2	2	2	1	2	1	2	2	0	98	98	2	1
2	1	1	2	1	3	1	0	3	2	2	1	2	1	2	1	2	2	0	115	115	2	1
2	2	1	2	1	3	1	0	3	2	2	1	2	1	0	1	2	1	1	167	167	0	1
3	2	1	2	3	3	1	0	3	2	2	1	2	2	1	1	2	2	0	4	4	2	1
3	2	1	2	1	3	1	0	3	2	1	1	1	1	2	1	2	2	0	114	114	2	1
2	1	3	2	2	3	1	0	3	2	2	1	2	1	1	1	2	2	0	25	25	2	1
2	1	1	1	2	3	1	0	3	1	2	3	2	1	0	1	2	1	1	150	150	0	1
2	1	1	2	1	3	1	0	3	2	2	1	2	1	0	1	2	1	1	156	156	0	1
2	1	1	2	3	3	1	0	3	2	2	2	2	1	2	2	2	1	0	7	7	2	1
3	1	1	2	2	3	1	0	3	1	2	2	2	2	0	2	2	1	1	158	158	0	1
3	1	1	2	2	3	1	0	3	1	1	1	2	1	1	2	2	1	0	21	21	2	1
2	2	1	2	1	3	1	0	3	2	2	2	2	1	0	2	2	1	1	160	160	0	1
2	2	1	2	2	3	1	0	3	2	2	1	2	1	0	2	2	1	1	138	138	0	1
3	2	1	2	2	3	1	0	3	2	1	3	2	1	2	2	2	1	0	91	91	2	1
2	2	1	1	1	3	1	0	3	1	2	1	2	1	0	2	2	1	1	155	155	0	1
3	1	1	2	3	3	1	0	3	1	2	1	2	2	2	2	1	2	0	52	52	2	1
3	2	1	2	1	3	1	0	3	1	1	1	2	1	2	1	2	2	0	57	57	2	1
3	2	1	2	1	3	1	0	3	1	2	1	2	1	0	1	1	2	1	156	156	0	1
2	2	1	2	1	3	1	0	3	1	1	3	2	2	0	2	2	1	1	156	156	0	1
2	1	1	2	1	3	1	0	3	2	2	1	2	2	0	2	2	1	1	168	168	0	1
1	1	1	2	2	3	1	0	3	1	2	1	2	1	0	1	2	2	1	160	160	0	1
2	1	1	1	3	3	1	0	3	2	2	1	2	1	0	1	2	1	1	162	162	0	1
2	1	1	1	3	3	1	0	3	2	2	3	2	2	0	2	2	1	1	154	154	0	1
3	1	3	2	2	3	1	0	3	2	2	3	2	1	1	1	2	1	0	4	4	2	1
2	1	1	1	1	3	1	0	3	2	2	1	2	1	0	1	2	1	1	155	155	0	1
2	1	1	2	2	3	1	0	3	1	2	1	2	2	0	2	2	1	1	157	157	0	1
3	2	1	1	1	3	1	0	3	1	1	1	2	1	0	1	1	2	1	158	158	0	1
3	1	1	2	1	3	1	0	3	2	2	1	2	1	1	1	2	1	0	126	126	2	1
2	1	1	2	2	3	1	0	3	1	2	1	2	1	0	1	2	1	1	153	153	0	1
3	2	1	2	3	3	1	0	3	1	2	1	2	1	0	1	1	2	1	157	157	0	1
3	1	1	2	1	3	1	0	3	1	1	3	2	2	2	1	1	2	0	90	90	2	1
2	1	1	2	2	3	1	0	3	2	2	1	2	1	0	1	2	1	1	152	152	0	1
3	1	3	2	1	3	1	0	3	1	2	1	2	1	0	1	1	2	1	154	154	0	1
1	2	1	2	1	3	1	0	3	2	2	1	2	1	0	1	2	1	1	153	153	0	1
2	1	1	2	1	3	1	0	3	2	2	3	2	2	0	2	2	1	1	152	152	0	1
3	2	1	2	2	3	1	0	3	2	2	3	2	1	0	2	2	1	1	132	132	0	1
2	1	1	2	1	3	1	0	3	1	2	2	2	1	0	1	1	1	1	153	153	0	1
3	2	1	2	1	3	1	0	3	2	2	1	2	2	1	2	2	1	0	18	18	2	1
2	1	1	2	1	3	1	0	3	2	2	2	2	1	0	2	2	1	1	153	153	0	1
3	2	3	2	1	3	1	0	3	1	1	3	2	1	0	2	1	1	1	153	153	0	1
2	2	1	2	1	3	1	0	3	1	2	1	2	1	0	1	2	2	1	155	155	0	1
3	1	1	2	1	3	1	0	3	2	2	1	2	1	0	1	2	2	1	153	153	0	1
3	2	1	2	3	3	1	0	3	2	2	2	2	1	0	1	2	1	1	153	153	0	1
3	2	1	2	3	3	1	0	3	1	2	1	2	1	2	1	2	2	0	79	79	2	1
2	1	1	1	3	3	1	0	3	1	2	2	2	1	0	1	2	1	1	152	152	0	1
2	2	3	2	3	3	1	0	3	1	2	1	2	1	0	1	1	2	1	151	151	0	1
1	2	1	1	1	3	1	0	3	1	2	2	2	1	0	1	2	1	1	153	153	0	1
3	1	3	2	1	3	1	0	3	1	1	1	2	2	1	2	1	2	0	96	96	2	1
3	1	1	2	1	3	1	0	3	1	1	3	2	2	0	2	1	2	1	153	153	0	1
2	1	3	2	1	3	1	0	3	1	1	1	2	1	0	2	2	1	1	152	152	0	1
3	2	1	2	3	3	1	0	3	1	2	3	2	1	2	1	1	2	0	49	49	2	1
2	2	1	1	1	3	1	0	3	1	2	1	2	2	0	1	2	1	1	55	55	0	1
2	1	1	2	1	3	1	0	3	1	2	1	2	1	0	1	1	2	1	154	154	0	1
3	2	1	2	1	3	1	0	3	2	2	2	2	1	0	2	2	1	1	164	164	0	1
1	1	1	1	1	3	1	0	3	1	2	1	2	1	0	1	2	1	1	7	7	0	1
3	1	1	2	1	3	1	0	3	2	2	1	2	2	1	2	2	1	0	18	18	2	1
2	1	1	2	2	3	1	0	3	2	2	3	2	1	0	2	2	1	1	151	151	0	1
3	2	1	2	3	3	1	0	3	2	2	3	2	1	2	2	2	1	0	115	115	2	1
2	2	1	2	3	3	1	0	3	2	2	3	2	1	1	2	2	1	0	14	14	2	1
2	1	1	1	1	3	1	0	3	2	2	3	2	1	0	2	1	1	1	150	150	0	1
3	1	2	2	1	3	1	0	3	2	2	1	2	1	1	1	2	1	0	19	19	2	1
2	1	1	1	1	3	1	0	3	2	2	1	2	1	1	1	2	1	0	77	77	2	1
2	1	1	1	1	3	1	0	3	1	2	2	2	1	0	2	2	1	1	151	151	0	1
2	2	1	1	1	3	1	0	3	2	2	1	2	2	0	2	2	1	1	149	149	0	1
3	2	1	2	3	3	1	0	3	1	2	1	2	2	0	2	1	2	1	147	147	0	1
2	2	3	2	3	3	1	0	3	1	1	1	2	1	0	1	2	1	1	147	147	0	1
3	2	1	2	2	3	1	0	3	2	2	3	2	1	0	2	2	1	1	148	148	0	1
2	2	1	2	1	3	1	0	3	2	2	1	2	1	0	2	2	1	1	94	94	0	1
3	2	1	2	1	3	1	0	3	1	1	1	2	1	0	2	2	1	1	150	150	0	1
2	2	1	1	1	3	1	0	3	1	2	3	2	1	0	1	2	2	1	147	147	0	1
2	2	1	1	1	3	1	0	3	1	2	1	2	1	0	1	1	2	1	149	149	0	1
3	2	2	2	2	3	1	0	3	2	2	1	2	2	0	2	2	1	1	148	148	0	1
2	1	1	2	1	3	1	0	3	3	2	1	2	1	0	2	2	1	1	149	149	0	1
2	1	1	2	1	3	1	0	3	2	2	3	2	2	0	2	2	1	1	146	146	0	1
2	2	1	1	3	3	1	0	3	2	2	1	2	2	0	2	2	1	1	145	145	0	1
3	1	1	2	1	3	1	0	3	1	1	1	2	2	2	1	1	2	0	70	70	2	1
1	1	3	2	1	3	1	0	3	1	1	3	2	2	0	2	2	1	1	147	147	0	1
2	2	1	2	1	3	1	0	3	1	2	1	2	1	0	2	1	2	1	144	144	0	1
2	1	2	2	2	3	1	0	3	2	2	1	2	1	0	1	2	1	1	147	147	0	1
3	2	1	1	3	3	1	0	3	2	2	2	2	1	2	1	2	2	0	94	94	2	1
3	1	1	2	1	3	1	0	3	1	2	2	2	1	0	2	2	1	1	144	144	0	1
2	2	3	2	1	3	1	0	3	1	2	3	2	1	0	1	1	2	1	150	150	0	1
3	2	1	2	3	3	1	0	3	2	2	3	2	2	0	1	1	1	1	153	153	0	1
2	2	1	2	3	3	1	0	3	2	2	2	2	1	0	2	2	1	1	147	147	0	1
2	1	1	2	1	3	1	0	3	1	2	1	2	1	0	1	1	2	1	146	146	0	1
2	1	1	2	1	3	1	0	3	2	2	1	2	1	0	2	1	1	1	147	147	0	1
1	2	1	1	2	3	1	0	3	2	2	1	2	1	0	2	1	1	1	144	144	0	1
2	1	1	2	1	3	1	0	3	2	2	3	2	1	1	1	2	1	0	17	17	2	1
3	2	1	2	1	3	1	0	3	2	2	1	2	1	0	2	2	1	1	148	148	0	1
1	2	1	2	1	3	1	0	3	2	2	1	2	1	0	1	2	2	1	145	145	0	1
1	1	1	2	2	3	1	0	3	2	2	1	2	1	0	1	2	2	1	145	145	0	1
3	1	1	2	1	3	1	0	3	2	2	1	2	2	1	2	2	1	0	5	5	2	1
3	2	3	2	3	3	1	0	3	1	2	2	2	1	0	1	1	1	1	142	142	0	1
1	1	1	2	3	3	1	0	3	2	2	1	2	1	0	1	2	1	1	68	68	0	1
2	1	1	2	1	3	1	0	3	1	2	1	2	1	0	1	1	2	1	144	144	0	1
3	2	1	2	3	3	1	0	3	2	2	1	2	1	1	2	2	1	0	67	67	2	1
3	1	1	1	1	3	1	0	3	1	2	1	2	1	2	2	2	1	0	14	14	2	1
3	1	1	2	1	3	1	0	3	1	2	2	2	1	0	1	2	2	1	143	143	0	1
3	1	1	2	1	3	1	0	3	3	1	3	2	1	2	1	2	2	0	66	66	2	1
3	1	1	2	1	3	1	0	3	2	2	1	2	1	0	1	2	1	1	148	148	0	1
3	2	3	2	1	3	1	0	3	2	1	3	1	2	0	2	2	1	1	199	199	0	1
3	2	1	2	1	3	1	0	3	2	2	3	2	1	0	1	2	1	1	144	144	0	1
3	1	1	2	1	3	1	0	3	2	2	1	2	1	2	1	2	2	0	136	136	2	1
2	2	1	2	1	3	1	0	3	1	2	2	2	1	0	1	2	2	1	146	146	0	1
3	2	1	2	1	3	1	0	3	2	2	3	2	1	2	2	2	1	0	129	129	2	1
3	1	1	2	3	3	1	0	3	1	2	1	2	2	2	1	2	2	0	146	146	2	1
3	1	1	2	2	3	1	0	3	1	2	1	2	1	2	1	2	2	0	19	19	2	1
2	1	1	2	3	3	1	0	3	1	2	3	2	1	0	1	2	1	1	140	140	0	1
3	1	1	2	1	3	1	0	3	1	2	2	2	2	0	2	2	1	1	142	142	0	1
3	2	3	2	2	3	1	0	3	2	2	1	2	1	0	2	2	1	1	142	142	0	1
3	2	1	2	3	3	1	0	3	1	2	1	2	2	0	2	1	2	1	142	142	0	1
2	1	3	2	2	3	1	0	3	2	2	3	2	1	0	2	2	1	1	141	141	0	1
1	2	3	2	1	3	1	0	3	2	2	1	2	1	0	1	2	2	1	142	142	0	1
3	2	1	2	2	3	1	0	3	2	2	1	2	1	0	1	2	1	1	141	141	0	1
2	1	2	2	1	3	1	0	3	1	1	1	2	1	0	1	1	2	1	170	170	0	1
3	2	1	2	1	3	1	0	3	2	2	2	2	1	0	1	2	2	1	141	141	0	1
3	1	1	2	3	3	1	0	3	2	2	1	2	2	0	2	2	1	1	143	143	0	1
2	2	3	2	1	3	1	0	3	1	2	2	2	1	0	1	1	2	1	129	129	0	1
2	2	1	2	1	3	1	0	3	2	2	1	2	1	0	1	2	2	1	139	139	0	1
3	1	3	2	1	3	1	0	3	2	2	1	2	1	2	1	2	2	0	44	44	2	1
3	2	1	2	1	3	1	0	3	1	1	1	2	1	2	2	2	1	0	27	27	2	1
2	1	1	2	1	3	1	0	3	1	2	3	2	1	0	1	1	2	1	140	140	0	1
2	2	1	1	3	3	1	0	3	2	2	3	2	2	0	2	2	1	1	138	138	0	1
2	1	2	2	2	3	1	0	3	2	2	1	2	2	0	2	2	1	1	138	138	0	1
2	2	3	2	2	3	1	0	3	2	2	1	2	1	2	1	2	2	0	57	57	2	1
3	2	1	2	1	3	1	0	3	3	1	2	2	1	0	1	2	2	1	134	134	0	1
3	2	1	1	1	3	1	0	3	2	2	2	2	1	0	2	2	1	1	135	135	0	1
2	2	1	2	2	3	1	0	3	2	2	2	2	2	0	2	2	1	1	179	179	0	1
2	1	1	2	1	3	1	0	3	2	2	3	2	1	0	1	2	1	1	179	179	0	1
3	2	1	2	1	3	1	0	3	1	2	1	2	2	0	2	2	1	1	138	138	0	1
3	2	1	2	3	3	1	0	3	1	2	3	2	1	2	1	2	1	0	30	30	2	1
2	2	1	2	1	3	1	0	3	1	2	1	2	1	0	2	2	1	1	135	135	0	1
2	2	1	2	3	3	1	0	3	1	1	3	2	2	0	2	1	2	1	138	138	0	1
3	2	1	1	1	3	1	0	3	2	1	2	2	1	1	1	2	2	0	50	50	2	1
3	1	1	2	3	3	1	0	3	2	2	3	2	1	2	2	2	1	0	49	49	2	1
3	2	1	2	1	3	1	0	3	3	2	3	2	2	1	2	2	1	0	134	134	2	1
2	1	1	2	1	3	1	0	3	2	2	2	2	1	0	2	2	1	1	135	135	0	1
3	1	1	2	1	3	1	0	3	2	2	2	2	1	1	2	1	2	0	3	3	2	1
3	2	1	1	3	3	1	0	3	2	2	1	2	1	2	1	2	2	0	30	30	2	1
2	1	1	2	1	3	1	0	3	1	2	3	2	1	0	2	2	1	1	18	18	0	1
2	2	1	2	1	3	1	0	3	3	1	1	2	2	0	2	1	2	1	144	144	0	1
2	2	1	2	1	3	1	0	3	2	2	1	2	1	0	1	2	2	1	137	137	0	1
2	1	3	2	1	3	1	0	3	2	2	1	2	1	0	2	2	1	1	167	167	0	1
2	2	1	2	1	3	1	0	3	1	2	2	2	1	0	1	1	1	1	136	136	0	1
2	1	1	1	2	3	1	0	3	2	1	2	2	1	0	1	2	1	1	137	137	0	1
3	2	1	2	1	3	1	0	3	3	1	1	2	1	0	2	1	2	1	134	134	0	1
3	1	1	2	3	3	1	0	3	2	2	1	2	2	1	2	2	1	0	9	9	2	1
2	2	1	1	1	3	1	0	3	1	1	2	2	2	0	2	2	1	1	133	133	0	1
1	2	1	2	1	3	1	0	3	2	2	3	2	1	0	2	2	1	1	133	133	0	1
1	2	1	2	1	3	1	0	3	2	2	1	1	2	0	2	2	1	1	233	233	0	1
3	2	1	2	3	3	1	0	3	2	2	1	2	1	0	1	2	1	1	134	134	0	1
3	2	1	2	3	3	1	0	3	2	2	1	2	1	2	1	2	2	0	74	74	2	1
3	1	1	1	1	3	1	0	3	2	1	1	2	2	1	2	1	2	0	33	33	2	1
2	1	2	2	2	3	1	0	3	2	2	3	2	2	2	2	2	1	0	48	48	2	1
3	1	3	2	1	3	1	0	3	2	2	1	2	1	0	2	2	1	1	135	135	0	1
3	2	1	2	3	3	1	0	3	2	1	2	2	2	1	2	2	1	0	88	88	2	1
2	2	1	1	1	3	1	0	3	2	2	2	2	1	0	2	2	1	1	132	132	0	1
2	1	1	2	1	3	1	0	3	2	2	2	2	1	0	2	2	1	1	132	132	0	1
3	1	1	2	1	3	1	0	3	1	2	1	2	1	0	1	2	2	1	132	132	0	1
2	1	1	2	1	3	1	0	3	1	2	1	2	1	0	1	1	1	1	135	135	0	1
2	2	3	2	2	3	1	0	3	2	2	1	2	1	2	2	1	2	0	124	124	2	1
2	1	1	2	1	3	1	0	3	2	2	1	2	1	0	2	2	1	1	134	134	0	1
2	1	1	2	2	3	1	0	3	1	2	1	2	2	0	2	1	2	1	132	132	0	1
3	1	1	2	1	3	1	0	3	2	2	1	2	2	1	2	2	1	0	117	117	2	1
2	2	3	2	3	3	1	0	3	2	2	3	2	1	2	2	2	1	0	111	111	2	1
1	1	1	2	1	3	1	0	3	1	1	3	2	2	0	2	1	2	1	138	138	0	1
3	2	2	2	3	3	1	0	3	2	2	1	2	2	1	2	2	1	0	76	76	2	1
2	2	2	2	3	3	1	0	3	2	1	3	2	2	0	2	2	1	1	136	136	0	1
3	1	1	2	1	3	1	0	1	2	2	1	3	1	1	2	2	1	0	21	21	2	1
3	1	3	2	1	3	1	0	3	2	2	2	3	1	1	2	2	1	0	42	42	2	1
2	2	1	1	3	3	1	0	3	3	1	1	3	1	0	1	1	2	1	131	131	0	1
2	1	2	2	2	3	1	0	1	2	2	1	3	1	1	1	2	1	0	15	15	2	1
2	1	1	2	1	3	1	0	1	2	2	2	3	1	0	1	1	1	1	129	129	0	1
3	2	1	1	1	3	1	0	1	1	1	3	3	2	0	2	1	2	1	129	129	0	1
3	1	1	2	1	3	1	0	3	1	2	1	3	1	2	1	2	2	0	105	105	2	1
2	2	1	2	3	3	1	0	1	2	2	2	3	1	0	2	2	1	1	131	131	0	1
3	1	1	2	3	3	1	0	2	1	2	1	3	1	0	1	2	1	1	127	127	0	1
2	1	1	2	1	3	1	0	2	2	2	1	3	1	0	2	2	1	1	127	127	0	1
2	1	1	1	1	3	1	0	1	1	1	2	3	1	0	2	1	1	1	130	130	0	1
3	1	1	2	1	3	1	0	2	1	2	1	3	1	0	2	2	1	1	126	126	0	1
3	1	3	2	1	3	1	0	1	1	2	3	3	1	0	1	1	2	1	127	127	0	1
2	2	1	2	1	3	1	0	2	2	2	1	3	1	0	1	2	1	1	127	127	0	1
3	1	3	2	1	3	1	0	3	2	2	3	3	2	2	2	2	1	0	27	27	2	1
3	2	3	1	1	3	1	0	1	1	2	1	3	2	0	2	1	2	1	124	124	0	1
1	1	1	2	2	3	1	0	2	2	2	1	3	2	0	2	2	1	1	130	130	0	1
3	2	1	2	3	3	1	0	1	2	2	2	3	1	0	1	2	1	1	126	126	0	1
3	1	1	2	1	3	1	0	1	1	2	3	3	1	0	2	1	1	1	127	127	0	1
2	2	1	2	1	3	1	0	3	1	2	1	2	1	0	2	2	1	1	132	132	0	1
2	2	1	1	2	3	1	0	1	2	2	3	3	2	0	2	1	1	1	128	128	0	1
2	2	1	2	2	3	1	0	1	1	2	1	3	2	0	2	1	2	1	125	125	0	1
2	2	2	2	1	3	1	0	3	3	1	1	3	2	0	2	1	2	1	128	128	0	1
3	2	1	1	1	3	1	0	1	2	2	2	3	2	2	2	2	1	0	66	66	2	1
3	2	1	2	1	3	1	0	1	2	2	1	3	2	0	2	2	1	1	126	126	0	1
2	2	3	2	1	3	1	0	3	2	2	3	2	1	0	2	2	1	1	138	138	0	1
3	2	1	2	1	3	1	0	1	2	2	3	3	1	0	2	2	1	1	129	129	0	1
3	2	1	2	3	3	1	0	1	2	2	1	3	2	0	2	2	1	1	129	129	0	1
3	2	1	2	3	3	1	0	2	2	2	1	3	1	0	2	2	1	1	125	125	0	1
2	2	1	2	1	3	1	0	1	2	2	1	3	1	0	2	2	1	1	124	124	0	1
3	2	1	2	1	3	1	0	1	1	1	3	3	1	0	1	1	2	1	127	127	0	1
2	2	1	2	1	3	1	0	1	1	2	1	3	1	0	1	2	1	1	124	124	0	1
3	1	1	2	2	3	1	0	1	1	2	1	3	1	1	1	2	1	0	24	24	2	1
2	1	1	2	1	3	1	0	1	2	2	3	3	1	0	1	2	2	1	130	130	0	1
3	2	3	2	3	3	1	0	3	2	2	2	2	1	2	2	2	1	0	128	128	2	1
3	2	1	2	2	3	1	0	3	2	2	1	2	1	0	1	2	2	1	132	132	0	1
3	2	1	1	1	3	1	0	1	1	2	1	3	1	0	1	1	2	1	128	128	0	1
3	2	1	2	1	3	1	0	1	1	2	2	3	2	0	1	1	1	1	125	125	0	1
3	1	1	2	3	3	1	0	1	2	2	1	3	2	1	2	2	1	0	6	6	2	1
2	1	2	2	1	3	1	0	1	2	2	1	3	1	1	2	2	1	0	118	118	2	1
2	2	1	2	1	3	1	0	1	1	1	1	3	2	0	2	2	1	1	130	130	0	1
3	1	1	2	3	3	1	0	1	1	2	1	3	2	2	2	1	2	0	97	97	2	1
2	1	1	1	1	3	1	0	1	1	2	1	3	1	0	1	1	2	1	124	124	0	1
2	1	2	2	2	3	1	0	1	2	2	1	3	2	0	2	1	2	1	123	123	0	1
3	2	1	2	2	3	1	0	3	2	1	1	2	2	0	2	2	1	1	135	135	0	1
3	2	1	1	1	3	1	0	3	1	2	3	3	1	0	2	2	1	1	128	128	0	1
3	1	1	2	1	3	1	0	1	2	2	1	3	1	1	2	2	1	0	69	69	2	1
3	1	2	2	1	3	1	0	1	1	2	3	3	2	0	2	1	2	1	122	122	0	1
2	2	1	2	1	3	1	0	1	2	2	1	3	1	0	2	2	1	1	130	130	0	1
3	2	1	1	1	3	1	0	2	1	2	1	3	2	1	2	1	2	0	85	85	2	1
3	1	1	2	1	3	1	0	2	2	2	1	3	1	2	2	2	1	0	105	105	2	1
3	1	1	1	3	3	1	0	1	1	1	1	3	1	1	2	2	1	0	6	6	2	1
2	2	1	2	1	3	1	0	1	2	2	3	3	2	2	2	2	1	0	82	82	2	1
2	2	1	2	1	3	1	0	1	2	2	1	3	1	0	2	2	1	1	121	121	0	1
1	1	1	1	2	3	1	0	3	1	2	1	3	1	0	2	1	2	1	124	124	0	1
3	2	1	2	3	3	1	0	2	1	2	1	3	1	0	2	2	1	1	131	131	0	1
2	2	3	2	1	3	1	0	1	1	2	1	3	2	0	2	2	1	1	122	122	0	1
3	2	1	2	1	3	1	0	1	2	2	2	3	1	0	1	2	1	1	127	127	0	1
3	1	1	1	2	3	1	0	1	2	2	1	3	1	0	2	2	1	1	121	121	0	1
3	2	1	1	3	3	1	0	1	1	2	3	3	1	1	2	2	1	0	9	9	2	1
2	1	1	2	2	3	1	0	1	2	2	1	3	2	0	2	2	1	1	66	66	0	1
2	1	3	2	2	3	1	0	2	2	2	2	3	1	1	1	2	1	0	8	8	2	1
1	1	3	2	1	3	1	0	1	1	2	2	3	1	0	1	1	1	1	122	122	0	1
2	1	3	2	1	3	1	0	1	1	2	1	3	2	0	2	2	1	1	121	121	0	1
2	2	3	2	1	3	1	0	3	2	2	2	2	2	0	2	2	1	1	137	137	0	1
3	1	1	2	1	3	1	0	1	1	1	3	3	1	0	1	1	2	1	120	120	0	1
2	1	1	2	1	3	1	0	1	3	1	1	3	2	0	2	1	2	1	123	123	0	1
2	1	1	1	2	3	1	0	2	2	2	2	3	1	0	2	2	1	1	116	116	0	1
1	1	1	1	2	3	1	0	1	1	2	2	3	1	0	1	1	1	1	122	122	0	1
3	1	3	2	1	3	1	0	1	1	2	1	3	1	1	2	1	1	0	8	8	2	1
3	1	1	2	1	3	1	0	1	2	2	3	3	1	1	2	2	1	0	2	2	2	1
2	2	1	2	1	3	1	0	1	2	2	1	3	1	0	1	2	2	1	122	122	0	1
3	2	1	1	3	3	1	0	1	1	2	2	3	1	0	1	1	2	1	120	120	0	1
2	2	1	2	1	3	1	0	2	1	2	1	3	2	0	2	1	2	1	120	120	0	1
3	1	1	1	3	3	1	0	2	2	2	2	3	1	1	2	2	1	0	6	6	2	1
3	1	1	2	1	3	1	0	1	2	1	1	3	1	0	2	2	1	1	120	120	0	1
3	2	1	2	1	3	1	0	1	1	2	1	3	1	0	2	2	1	1	125	125	0	1
3	1	1	2	1	3	1	0	3	2	2	3	2	2	0	2	2	1	1	146	146	0	1
3	2	1	2	3	3	1	0	1	1	2	1	3	2	2	2	1	2	0	106	106	2	1
2	2	1	2	3	3	1	0	1	2	2	2	3	2	0	2	2	1	1	120	120	0	1
2	2	1	2	1	3	1	0	3	1	2	1	3	1	0	1	2	2	1	120	120	0	1
3	1	1	2	1	3	1	0	1	2	2	3	3	2	2	2	2	1	0	52	52	2	1
3	1	2	2	1	3	1	0	2	2	2	1	3	1	1	2	2	1	0	76	76	2	1
3	2	1	2	1	3	1	0	1	2	2	1	3	1	1	2	2	1	0	72	72	2	1
3	2	2	2	3	3	1	0	1	1	2	1	3	1	1	2	2	1	0	28	28	2	1
3	2	1	1	3	3	1	0	1	2	2	2	3	1	1	1	2	1	0	47	47	2	1
3	2	1	2	1	3	1	0	1	1	2	3	3	1	0	1	1	2	1	125	125	0	1
2	2	1	2	2	3	1	0	1	1	2	1	3	1	0	1	1	2	1	125	125	0	1
3	1	1	1	1	3	1	0	2	2	2	1	3	1	1	1	2	1	0	3	3	2	1
2	1	2	2	2	3	1	0	1	2	2	3	3	2	0	2	2	1	1	118	118	0	1
3	1	3	2	1	3	1	0	3	1	2	2	3	1	0	2	2	1	1	126	126	0	1
2	1	2	2	3	3	1	0	2	2	2	2	3	1	0	2	2	1	1	123	123	0	1
3	2	1	2	3	3	1	0	3	3	2	1	3	1	0	2	2	1	1	120	120	0	1
3	2	1	2	1	3	1	0	1	2	2	1	3	1	0	1	1	2	1	116	116	0	1
3	2	3	2	1	3	1	0	1	1	2	3	3	2	0	2	1	2	1	118	118	0	1
3	2	1	1	1	3	1	0	1	1	1	1	3	1	0	2	2	1	1	129	129	0	1
3	2	1	2	3	3	1	0	3	2	2	1	3	1	1	2	2	1	0	68	68	2	1
3	2	1	2	1	3	1	0	3	2	2	2	3	1	0	2	2	1	1	115	115	0	1
2	1	1	2	1	3	1	0	1	1	2	1	3	2	0	2	2	1	1	115	115	0	1
3	1	1	2	1	3	1	0	2	2	2	1	3	1	0	2	2	1	1	116	116	0	1
3	1	1	2	1	3	1	0	1	1	1	1	3	1	0	1	2	2	1	125	125	0	1
3	2	1	2	1	3	1	0	3	2	1	1	2	1	0	2	2	1	1	148	148	0	1
2	2	3	2	2	3	1	0	3	1	2	3	3	2	0	2	1	2	1	117	117	0	1
3	1	1	2	3	3	1	0	1	1	1	1	3	2	0	2	1	2	1	116	116	0	1
3	2	1	2	1	3	1	0	1	2	2	3	3	1	0	2	2	1	1	116	116	0	1
3	1	1	2	1	3	1	0	1	1	1	3	3	2	0	2	1	2	1	115	115	0	1
3	1	1	2	1	3	1	0	1	1	1	1	3	2	0	2	1	2	1	122	122	0	1
2	1	1	2	1	3	1	0	1	1	2	1	3	1	0	2	2	1	1	114	114	0	1
2	1	3	2	1	3	1	0	3	1	2	1	3	1	0	1	2	2	1	114	114	0	1
3	2	1	2	3	3	1	0	1	1	1	3	3	2	2	2	1	2	0	56	56	2	1
2	2	3	2	1	3	1	0	1	2	2	1	3	1	0	2	1	1	1	113	113	0	1
2	2	1	2	1	3	1	0	1	2	2	2	3	1	0	2	2	1	1	101	101	0	1
3	1	1	2	3	3	1	0	3	2	2	1	3	1	0	1	2	2	1	127	127	0	1
2	2	1	2	2	3	1	0	1	1	2	1	3	1	0	1	1	2	1	114	114	0	1
3	1	1	2	1	3	1	0	1	1	2	1	3	2	0	2	2	1	1	118	118	0	1
2	1	3	2	1	3	1	0	2	2	2	1	3	1	1	1	2	1	0	35	35	2	1
3	1	1	2	1	3	1	0	1	2	2	2	3	1	0	2	2	1	1	119	119	0	1
2	1	1	2	3	3	1	0	2	2	2	2	3	1	0	2	2	1	1	119	119	0	1
2	1	3	2	1	3	1	0	1	1	1	1	3	1	0	1	2	1	1	121	121	0	1
2	1	1	2	2	3	1	0	1	1	2	3	3	1	0	1	2	2	1	126	126	0	1
2	2	1	2	2	3	1	0	2	2	2	1	3	1	0	1	2	1	1	113	113	0	1
3	1	1	2	3	3	1	0	1	2	2	3	3	1	0	1	1	1	1	113	113	0	1
3	1	1	2	1	3	1	0	1	1	1	2	3	1	0	1	1	2	1	114	114	0	1
3	1	1	2	2	3	1	0	1	1	2	1	3	1	1	2	2	1	0	67	67	2	1
3	2	1	2	1	3	1	0	1	2	2	3	3	1	2	1	2	2	0	49	49	2	1
3	1	1	1	1	3	1	0	1	2	2	1	3	2	0	1	2	2	1	110	110	0	1
2	2	1	2	1	3	1	0	1	1	2	1	3	1	0	1	2	2	1	125	125	0	1
2	1	1	2	2	3	1	0	2	2	2	2	3	2	1	2	2	1	0	105	105	2	1
3	1	3	2	1	3	1	0	1	2	1	3	3	1	0	1	2	1	1	111	111	0	1
2	1	1	2	1	3	1	0	3	1	2	3	2	1	0	1	1	2	1	134	134	0	1
2	1	3	2	1	3	1	0	1	1	1	3	3	1	2	1	2	1	0	85	85	2	1
3	2	1	2	1	3	1	0	1	1	2	3	3	1	0	1	2	2	1	109	109	0	1
2	2	1	2	1	3	1	0	3	3	1	1	3	2	0	2	1	2	1	111	111	0	1
3	2	2	2	1	3	1	0	2	2	2	1	3	1	0	2	2	1	1	110	110	0	1
3	1	3	2	1	3	1	0	2	2	2	1	3	1	2	2	2	1	0	61	61	2	1
3	1	1	2	1	3	1	0	1	2	2	1	3	2	0	2	1	1	1	110	110	0	1
3	2	1	1	1	3	1	0	1	1	1	1	3	2	0	2	1	2	1	131	131	0	1
3	1	3	2	1	3	1	0	1	2	2	3	3	1	1	2	2	1	0	1	1	2	1
3	1	1	2	1	3	1	0	1	2	2	1	3	1	1	1	1	1	0	62	62	2	1
3	2	1	2	2	3	1	0	1	1	2	1	3	1	0	1	1	2	1	112	112	0	1
3	2	1	1	1	3	1	0	1	1	2	1	3	2	0	2	2	1	1	110	110	0	1
3	2	1	2	3	3	1	0	1	2	2	1	3	1	2	1	2	2	0	46	46	2	1
3	2	1	2	2	3	1	0	1	1	2	2	3	1	0	1	1	2	1	112	112	0	1
3	1	1	2	1	3	1	0	1	1	2	1	3	1	0	1	1	2	1	108	108	0	1
2	2	1	2	1	3	1	0	1	1	2	1	3	2	0	2	2	1	1	110	110	0	1
3	1	1	2	3	3	1	0	1	2	2	1	3	1	2	1	2	1	0	96	96	2	1
2	2	3	2	1	3	1	0	1	2	2	2	3	2	0	2	2	1	1	107	107	0	1
1	1	1	2	3	3	1	0	2	2	2	1	3	2	0	2	2	1	1	106	106	0	1
3	1	1	2	1	3	1	0	1	2	2	1	3	1	0	1	2	1	1	105	105	0	1
3	1	1	2	1	3	1	0	1	1	1	1	3	2	0	2	1	2	1	106	106	0	1
3	1	1	2	2	3	1	0	1	2	2	1	3	1	0	2	2	1	1	105	105	0	1
3	1	1	2	2	3	1	0	1	2	2	1	3	1	0	1	2	1	1	105	105	0	1
3	1	1	2	1	3	1	0	1	2	2	1	3	1	0	2	2	1	1	104	104	0	1
3	1	1	2	1	3	1	0	2	2	2	1	3	1	0	2	2	1	1	108	108	0	1
1	2	3	2	1	3	1	0	1	1	2	2	3	1	0	1	2	1	1	106	106	0	1
3	2	3	2	1	3	1	0	1	2	2	2	3	1	1	2	2	1	0	77	77	2	1
2	2	1	1	2	3	1	0	1	1	1	1	3	1	0	1	1	2	1	107	107	0	1
2	1	1	2	3	3	1	0	1	2	2	1	3	1	0	2	2	1	1	125	125	0	1
3	2	1	2	2	3	1	0	1	2	2	1	3	2	0	2	2	1	1	105	105	0	1
1	1	3	2	1	3	1	0	1	1	1	1	3	2	0	1	2	2	1	107	107	0	1
3	2	1	2	3	3	1	0	1	2	2	1	3	2	0	2	2	1	1	109	109	0	1
2	2	1	2	1	3	1	0	3	2	2	1	3	1	0	2	2	1	1	104	104	0	1
3	2	2	2	3	3	1	0	2	2	2	1	3	1	1	1	2	1	0	4	4	2	1
3	2	1	2	1	3	1	0	1	2	2	3	3	1	0	2	2	1	1	104	104	0	1
3	2	1	2	2	3	1	0	1	2	2	3	3	1	0	2	2	1	1	106	106	0	1
3	2	1	2	1	3	1	0	1	1	2	3	3	2	0	2	1	1	1	107	107	0	1
3	2	1	2	1	3	1	0	1	1	1	1	3	1	2	1	2	2	0	31	31	2	1
3	2	1	2	1	3	1	0	1	1	2	1	3	2	0	2	1	2	1	107	107	0	1
1	2	3	2	1	3	1	0	1	1	2	2	3	1	0	1	1	2	1	102	102	0	1
3	1	3	2	1	3	1	0	2	2	2	2	3	2	1	1	2	1	0	51	51	2	1
2	1	1	2	3	3	1	0	1	2	2	1	3	2	0	2	2	1	1	103	103	0	1
2	2	2	2	1	3	1	0	1	2	2	1	3	1	0	1	2	2	1	105	105	0	1
2	1	1	2	2	3	1	0	3	1	2	1	2	1	2	1	2	2	0	92	92	2	1
2	1	3	2	1	3	1	0	1	1	1	1	3	1	0	1	2	1	1	103	103	0	1
2	1	3	2	1	3	1	0	1	2	2	3	3	1	1	2	2	1	0	6	6	2	1
2	1	1	2	2	3	1	0	2	1	2	3	3	1	0	1	2	2	1	102	102	0	1
2	2	1	2	1	3	1	0	1	1	1	3	3	2	0	2	1	2	1	103	103	0	1
2	2	1	2	2	3	1	0	1	2	2	1	3	1	0	2	2	1	1	106	106	0	1
1	1	1	2	3	3	1	0	1	2	2	2	3	1	0	2	2	1	1	107	107	0	1
2	1	3	2	1	3	1	0	1	1	2	1	3	1	0	2	2	1	1	102	102	0	1
2	2	1	1	1	3	1	0	1	2	1	1	3	1	0	2	2	1	1	103	103	0	1
3	1	1	2	1	3	1	0	1	2	2	1	3	1	0	1	2	2	1	102	102	0	1
3	1	3	2	1	3	1	0	1	1	1	2	3	1	0	2	2	1	1	10	10	0	1
3	2	3	2	1	3	1	0	3	3	1	1	3	2	0	2	1	1	1	104	104	0	1
3	2	1	2	1	3	1	0	3	1	2	1	3	2	0	2	1	2	1	98	98	0	1
2	1	3	2	1	3	1	0	3	1	1	2	3	1	0	1	2	2	1	101	101	0	1
3	2	1	2	1	3	1	0	1	1	1	1	3	1	0	1	2	2	1	102	102	0	1
2	1	1	2	1	3	1	0	1	1	2	2	4	1	0	1	2	1	1	67	67	0	1
2	2	1	2	2	3	1	0	1	1	2	3	3	1	0	2	2	1	1	106	106	0	1
3	2	1	2	1	3	1	0	1	3	2	1	4	2	0	2	1	2	1	25	25	0	1
1	1	1	2	2	3	1	0	2	2	2	1	3	2	0	2	2	1	1	94	94	0	1
3	2	3	2	3	3	1	0	1	1	2	1	3	1	1	2	2	1	0	48	48	2	1
3	1	1	2	1	3	1	0	2	2	2	1	3	1	0	2	2	1	1	104	104	0	1
3	1	1	2	1	3	1	0	2	2	2	3	3	1	0	2	2	1	1	103	103	0	1
2	1	1	1	1	3	1	0	1	2	2	1	3	1	0	2	2	1	1	102	102	0	1
2	2	3	2	2	3	1	0	3	1	1	1	3	2	0	2	2	1	1	99	99	0	1
3	2	1	2	1	3	1	0	1	2	2	1	3	1	0	1	2	2	1	97	97	0	1
3	1	1	2	2	3	1	0	1	2	2	2	3	2	0	2	2	1	1	101	101	0	1
2	1	1	2	1	3	1	0	1	2	2	1	3	1	0	2	2	1	1	99	99	0	1
3	2	1	2	3	3	1	0	1	2	2	3	3	1	0	2	2	1	1	99	99	0	1
3	2	2	2	3	3	1	0	3	1	2	2	3	1	1	1	2	2	0	14	14	2	1
3	2	1	2	1	3	1	0	2	1	2	1	3	1	1	2	2	1	0	30	30	2	1
2	2	1	2	1	3	1	0	2	2	2	3	3	1	0	2	2	1	1	98	98	0	1
3	2	1	1	1	3	1	0	2	2	2	3	3	1	0	2	2	1	1	98	98	0	1
2	1	3	2	1	3	1	0	1	2	1	2	3	1	0	1	2	1	1	96	96	0	1
2	2	1	2	2	3	1	0	1	1	2	1	3	1	2	1	2	1	0	37	37	2	1
2	2	1	2	1	3	1	0	1	2	2	1	3	1	0	1	2	1	1	97	97	0	1
2	2	3	2	1	3	1	0	1	1	2	3	3	1	0	1	2	2	1	96	96	0	1
1	1	1	2	1	3	1	0	1	1	1	2	3	1	0	2	1	2	1	102	102	0	1
2	2	1	2	1	3	1	0	1	1	2	1	3	2	0	2	1	2	1	96	96	0	1
3	2	1	2	2	3	1	0	1	1	2	2	3	1	0	1	1	2	1	96	96	0	1
3	2	1	2	3	3	1	0	1	1	2	3	3	2	0	2	1	2	1	96	96	0	1
3	1	1	2	2	3	1	0	1	1	1	3	3	2	2	2	2	1	0	77	77	2	1
3	1	1	2	3	3	1	0	1	1	2	1	3	2	0	2	2	1	1	96	96	0	1
3	1	1	2	1	3	1	0	1	1	2	2	3	1	0	2	2	1	1	95	95	0	1
2	2	1	2	1	3	1	0	1	2	2	1	3	1	0	1	2	2	1	95	95	0	1
2	2	3	2	1	3	1	0	1	1	2	3	3	1	0	1	1	1	1	95	95	0	1
3	1	1	2	3	3	1	0	1	1	2	1	3	1	0	1	2	2	1	95	95	0	1
3	2	1	1	3	3	1	0	1	2	2	1	3	1	0	2	2	2	1	17	17	0	1
3	1	3	2	1	3	1	0	1	2	2	3	3	2	2	2	1	2	0	84	84	2	1
3	1	1	2	1	3	1	0	1	2	2	1	3	1	0	1	2	1	1	94	94	0	1
2	1	1	2	1	3	1	0	2	2	2	2	3	1	2	2	2	1	0	37	37	2	1
2	2	1	2	3	3	1	0	1	2	2	1	3	1	0	2	2	1	1	94	94	0	1
3	2	1	2	3	3	1	0	2	1	2	1	3	1	0	2	2	1	1	93	93	0	1
3	1	3	2	1	3	1	0	2	2	2	1	3	1	2	2	2	1	0	32	32	2	1
2	1	1	2	1	3	1	0	2	2	2	2	3	1	0	2	2	1	1	94	94	0	1
2	1	1	2	3	3	1	0	1	1	2	1	3	2	0	2	1	2	1	109	109	0	1
3	2	2	2	2	3	1	0	1	1	2	3	3	1	2	1	2	1	0	8	8	2	1
3	1	1	2	1	3	1	0	3	2	2	1	3	1	0	2	2	1	1	92	92	0	1
3	1	1	1	1	3	1	0	1	2	2	1	3	1	0	1	2	1	1	94	94	0	1
2	2	1	2	3	3	1	0	1	2	2	1	3	2	0	2	2	2	1	100	100	0	1
3	1	1	2	1	3	1	0	1	1	2	1	3	2	0	2	1	2	1	93	93	0	1
3	1	1	2	3	3	1	0	2	2	2	3	3	1	2	2	2	1	0	63	63	2	1
2	1	1	2	2	3	1	0	1	1	2	1	3	1	0	1	1	2	1	94	94	0	1
2	2	1	1	3	3	1	0	1	1	2	1	3	1	0	1	1	1	1	3	3	0	1
3	1	1	2	1	3	1	0	2	1	1	1	3	1	2	2	2	1	0	66	66	2	1
3	2	2	2	2	3	1	0	1	2	2	3	3	1	0	2	2	1	1	92	92	0	1
2	2	1	2	3	3	1	0	1	2	2	1	3	2	0	2	2	1	1	92	92	0	1
2	1	1	2	1	3	1	0	2	2	2	1	3	1	0	1	2	1	1	93	93	0	1
2	1	1	2	2	3	1	0	1	2	2	1	3	1	1	2	2	1	0	34	34	2	1
2	1	1	2	1	3	1	0	1	2	2	1	3	1	0	1	2	2	1	91	91	0	1
3	1	1	2	1	3	1	0	1	1	1	3	3	2	1	2	1	2	0	32	32	2	1
3	2	3	2	1	3	1	0	1	3	2	3	4	1	0	1	2	1	1	33	33	0	1
2	1	1	1	1	3	1	0	1	2	2	1	3	1	0	2	2	1	1	94	94	0	1
3	2	1	1	1	3	1	0	1	1	1	1	3	1	2	1	1	2	0	13	13	2	1
1	1	3	2	1	3	1	0	3	1	2	2	3	1	0	1	1	1	1	90	90	0	1
2	1	1	1	3	3	1	0	1	1	2	1	3	2	0	2	2	1	1	94	94	0	1
3	2	1	2	1	3	1	0	2	2	2	1	3	1	1	2	2	1	0	11	11	2	1
2	2	3	2	1	3	1	0	1	2	2	1	3	1	0	1	2	1	1	90	90	0	1
3	1	1	2	1	3	1	0	1	1	2	1	3	1	0	1	1	2	1	92	92	0	1
1	1	1	2	2	3	1	0	2	1	2	1	3	1	0	2	2	1	1	91	91	0	1
2	2	1	2	1	3	1	0	2	1	1	1	3	2	0	2	2	1	1	88	88	0	1
2	2	1	1	1	3	1	0	2	2	2	1	3	1	0	2	2	1	1	89	89	0	1
2	2	1	2	1	3	1	0	2	2	2	1	3	1	0	2	2	1	1	89	89	0	1
3	1	1	2	1	3	1	0	1	1	2	1	3	2	0	2	1	2	1	89	89	0	1
3	2	3	2	3	3	1	0	2	2	2	1	3	1	0	2	1	1	1	89	89	0	1
2	1	3	2	1	3	1	0	1	2	2	1	3	1	0	1	1	2	1	89	89	0	1
2	2	1	2	1	3	1	0	1	2	2	1	3	2	0	2	1	2	1	90	90	0	1
3	2	1	1	1	3	1	0	1	2	2	2	3	1	0	1	2	1	1	90	90	0	1
3	2	3	2	3	3	1	0	1	1	2	3	3	1	0	1	2	2	1	88	88	0	1
3	2	1	1	3	3	1	0	1	1	2	2	3	2	2	2	1	2	0	14	14	2	1
2	2	1	2	2	3	1	0	2	2	2	3	3	2	0	2	2	1	1	89	89	0	1
3	2	1	2	2	3	1	0	1	1	1	3	3	1	0	1	2	2	1	100	100	0	1
2	2	1	2	1	3	1	0	1	2	2	1	3	1	0	1	2	2	1	86	86	0	1
1	2	1	2	1	3	1	0	1	1	2	2	3	1	0	1	1	2	1	91	91	0	1
3	1	1	2	3	3	1	0	1	2	2	1	3	1	0	2	2	1	1	88	88	0	1
1	2	1	1	3	3	1	0	1	2	1	1	3	1	0	2	2	1	1	86	86	0	1
2	1	1	2	1	3	1	0	1	2	2	3	3	1	2	1	2	2	0	63	63	2	1
3	2	1	2	2	3	1	0	1	2	2	2	3	1	1	2	2	1	0	33	33	2	1
3	2	1	2	1	3	1	0	3	3	2	1	3	2	0	2	1	2	1	84	84	0	1
3	1	1	2	1	3	1	0	1	1	2	1	3	2	2	2	2	2	0	51	51	2	1
3	2	1	2	3	3	1	0	1	2	2	3	3	1	0	2	1	2	1	84	84	0	1
3	1	3	2	2	3	1	0	1	2	2	1	3	2	0	2	2	1	1	85	85	0	1
2	1	3	2	1	3	1	0	1	1	2	1	3	1	0	2	1	2	1	85	85	0	1
3	2	1	1	3	3	1	0	1	2	2	2	3	2	2	2	2	2	0	9	9	2	1
3	2	2	2	3	3	1	0	1	2	2	1	3	2	1	2	2	1	0	5	5	2	1
2	2	1	2	1	3	1	0	1	2	2	1	3	1	0	2	2	1	1	85	85	0	1
3	1	1	2	3	3	1	0	1	2	2	1	3	1	0	2	2	1	1	84	84	0	1
3	1	1	1	1	3	1	0	1	1	2	1	3	2	0	2	2	1	1	92	92	0	1
1	2	1	2	2	3	1	0	1	2	2	1	3	1	0	2	2	1	1	85	85	0	1
3	2	1	2	1	3	1	0	1	2	2	1	3	1	1	1	2	2	0	44	44	2	1
3	2	1	2	1	3	1	0	3	1	2	1	3	1	0	1	1	2	1	86	86	0	1
2	1	1	2	1	3	1	0	1	2	2	1	3	2	0	2	2	2	1	86	86	0	1
3	1	1	2	1	3	1	0	1	2	2	1	3	1	0	2	2	1	1	81	81	0	1
3	1	1	2	3	3	1	0	1	2	2	1	3	1	0	1	2	2	1	84	84	0	1
2	2	1	2	3	3	1	0	1	1	2	1	3	1	0	1	1	2	1	84	84	0	1
3	2	1	2	3	3	1	0	1	1	1	1	3	1	0	1	2	2	1	84	84	0	1
3	2	3	2	1	3	1	0	1	2	2	1	3	1	0	2	2	1	1	84	84	0	1
1	1	1	2	1	3	1	0	1	1	2	1	3	2	0	2	1	2	1	84	84	0	1
2	1	1	1	1	3	1	0	1	2	2	1	3	1	0	2	1	1	1	83	83	0	1
2	1	1	2	2	3	1	0	1	2	2	1	3	1	1	2	2	1	0	77	77	2	1
3	2	1	2	3	3	1	0	2	2	2	1	3	1	0	2	2	1	1	82	82	0	1
3	2	1	2	1	3	1	0	1	2	2	2	3	1	0	2	2	1	1	82	82	0	1
2	2	1	1	2	3	1	0	1	1	2	1	3	2	0	2	2	1	1	13	13	0	1
3	2	3	2	1	3	1	0	1	2	1	2	3	1	0	2	2	1	1	83	83	0	1
3	2	3	2	2	3	1	0	1	2	2	1	3	2	0	2	2	1	1	83	83	0	1
3	2	1	2	3	3	1	0	1	1	2	1	3	1	0	1	1	2	1	82	82	0	1
3	1	3	2	1	3	1	0	1	1	2	1	3	1	1	1	2	2	0	12	12	2	1
3	1	3	2	1	3	1	0	1	1	2	1	3	1	0	1	1	2	1	83	83	0	1
2	2	1	2	2	3	1	0	2	2	2	2	3	1	0	2	2	1	1	82	82	0	1
3	1	1	2	1	3	1	0	1	1	2	1	3	1	0	1	1	2	1	82	82	0	1
2	1	1	1	2	3	1	0	1	2	2	1	3	2	0	2	2	1	1	22	22	0	1
3	1	1	2	1	3	1	0	1	1	2	1	3	1	0	2	2	1	1	81	81	0	1
2	1	1	2	1	3	1	0	1	1	2	2	3	1	0	1	1	2	1	81	81	0	1
3	1	1	2	2	3	1	0	1	1	2	3	3	1	2	1	2	2	0	5	5	2	1
3	1	1	2	3	3	1	0	1	2	2	1	3	1	0	2	2	2	1	82	82	0	1
2	1	1	2	1	3	1	0	1	2	2	1	3	1	0	2	2	1	1	80	80	0	1
3	1	1	2	1	3	1	0	2	2	2	1	3	2	0	2	2	1	1	81	81	0	1
3	1	3	2	1	3	1	0	1	1	2	1	3	1	0	1	2	2	1	81	81	0	1
3	1	1	2	3	3	1	0	3	1	2	2	3	1	0	2	2	1	1	80	80	0	1
3	1	1	1	1	3	1	0	1	1	1	3	3	1	0	1	1	2	1	83	83	0	1
3	1	1	1	1	3	1	0	1	2	2	1	3	2	0	2	2	1	1	80	80	0	1
2	2	1	2	2	3	1	0	1	2	2	1	3	1	0	1	2	2	1	80	80	0	1
3	1	3	2	1	3	1	0	1	1	2	1	3	2	0	2	1	2	1	3	3	0	1
3	2	3	2	3	3	1	0	1	2	2	1	3	1	0	2	2	1	1	80	80	0	1
2	1	2	2	2	3	1	0	1	2	2	1	3	2	0	2	2	1	1	80	80	0	1
3	2	1	1	2	3	1	0	1	2	2	1	3	1	0	2	2	2	1	80	80	0	1
2	1	1	2	1	3	1	0	1	1	2	1	3	1	0	1	1	2	1	80	80	0	1
3	2	1	2	1	3	1	0	1	1	1	1	3	1	0	1	2	1	1	80	80	0	1
2	2	1	2	1	3	1	0	1	2	2	1	3	1	0	1	2	2	1	81	81	0	1
3	2	1	2	2	3	1	0	1	1	2	1	3	1	0	1	1	2	1	78	78	0	1
3	2	3	2	1	3	1	0	1	1	2	1	3	2	2	2	2	2	0	35	35	2	1
1	1	3	2	2	3	1	0	1	2	2	1	3	1	0	2	2	1	1	78	78	0	1
2	2	2	2	3	3	1	0	1	2	2	3	3	1	0	2	2	1	1	68	68	0	1
3	1	1	2	1	3	1	0	1	1	2	1	3	1	0	1	1	1	1	78	78	0	1
3	1	1	2	1	3	1	0	2	2	2	1	3	2	0	2	2	1	1	78	78	0	1
2	1	1	1	1	3	1	0	1	2	2	1	3	1	0	1	2	1	1	77	77	0	1
3	2	3	2	3	3	1	0	1	2	2	1	3	1	0	2	2	1	1	80	80	0	1
2	2	1	2	1	3	1	0	2	1	2	3	3	1	0	2	2	1	1	79	79	0	1
2	2	3	2	1	3	1	0	1	1	2	2	3	1	0	1	1	2	1	77	77	0	1
3	1	1	1	3	3	1	0	1	2	2	2	3	1	2	2	2	1	0	73	73	2	1
3	1	1	2	3	3	1	0	1	1	2	1	3	1	0	2	2	1	1	78	78	0	1
3	1	3	2	1	3	1	0	1	2	2	1	3	1	0	2	2	1	1	78	78	0	1
2	1	1	2	2	3	1	0	2	2	2	2	3	2	0	2	2	1	1	78	78	0	1
3	2	1	2	3	3	1	0	3	3	1	3	3	1	1	2	1	1	0	65	65	2	1
2	2	1	1	1	3	1	0	1	2	2	1	3	2	0	2	1	1	1	77	77	0	1
3	2	1	2	1	3	1	0	1	1	2	2	3	1	0	2	1	2	1	78	78	0	1
3	1	3	2	1	3	1	0	1	1	2	1	3	2	0	2	1	2	1	77	77	0	1
3	1	1	2	1	3	1	0	1	1	1	3	3	1	0	1	1	2	1	74	74	0	1
2	2	1	1	1	3	1	0	1	1	2	1	3	2	0	2	1	2	1	78	78	0	1
3	1	1	2	3	3	1	0	2	1	2	1	3	1	0	2	2	2	1	78	78	0	1
3	1	1	1	1	3	1	0	1	1	1	3	3	1	0	2	1	2	1	77	77	0	1
3	1	1	2	1	3	1	0	2	1	1	3	3	1	0	2	2	1	1	76	76	0	1
2	2	1	1	1	3	1	0	1	2	2	1	3	1	0	1	2	2	1	78	78	0	1
3	1	1	2	1	3	1	0	2	1	2	1	3	1	1	2	2	1	0	24	24	2	1
3	2	1	2	1	3	1	0	1	1	2	1	3	1	2	1	1	2	0	27	27	2	1
2	2	1	1	3	3	1	0	1	2	2	2	3	2	0	2	2	1	1	77	77	0	1
1	1	3	2	2	3	1	0	1	1	2	1	3	1	0	1	1	2	1	74	74	0	1
3	2	1	2	2	3	1	0	1	1	2	1	3	1	0	2	2	1	1	77	77	0	1
3	1	1	2	1	3	1	0	1	1	1	1	3	1	0	2	2	1	1	76	76	0	1
3	2	1	2	3	3	1	0	1	2	2	1	3	1	1	2	2	2	0	77	77	2	1
2	1	2	2	2	3	1	0	2	1	2	3	3	1	0	1	2	2	1	74	74	0	1
2	2	1	2	1	3	1	0	1	1	2	2	3	1	0	2	2	1	1	57	57	0	1
3	2	1	1	1	3	1	0	1	2	1	1	3	2	0	1	2	2	1	2	2	0	1
2	1	1	1	2	3	1	0	1	2	2	1	3	1	0	2	2	1	1	75	75	0	1
3	2	1	2	3	3	1	0	2	2	2	3	3	1	1	2	2	1	0	10	10	2	1
3	2	1	1	1	3	1	0	2	1	2	1	3	1	0	2	2	2	1	75	75	0	1
3	1	1	1	1	3	1	0	2	2	2	1	3	1	2	2	2	2	0	11	11	2	1
3	1	1	2	2	3	1	0	1	2	2	1	3	1	0	2	2	1	1	86	86	0	1
3	1	1	2	2	3	1	0	1	2	2	2	3	1	0	2	2	1	1	74	74	0	1
3	1	1	2	1	3	1	0	2	2	2	2	3	1	0	1	2	1	1	74	74	0	1
2	2	1	2	1	3	1	0	3	1	2	1	3	1	0	2	2	1	1	74	74	0	1
2	1	1	2	1	3	1	0	3	2	2	3	3	1	0	2	2	1	1	74	74	0	1
2	2	1	1	2	3	1	0	2	2	2	3	3	2	1	2	2	1	0	44	44	2	1
3	2	1	2	1	3	1	0	1	2	2	2	3	1	0	1	2	2	1	73	73	0	1
3	1	1	2	2	3	1	0	1	2	2	1	3	1	0	2	2	1	1	73	73	0	1
3	1	1	2	3	3	1	0	1	1	2	1	3	1	0	2	1	1	1	73	73	0	1
3	2	1	2	3	3	1	0	2	2	2	1	3	2	0	2	2	2	1	84	84	0	1
2	2	3	2	1	3	1	0	1	2	2	2	3	1	0	2	2	1	1	74	74	0	1
3	2	1	2	3	3	1	0	1	2	2	3	3	2	0	2	2	1	1	75	75	0	1
3	2	1	2	3	3	1	0	1	2	2	1	3	1	0	1	2	1	1	7	7	0	1
2	2	1	2	1	3	1	0	1	1	2	2	3	1	0	2	2	1	1	72	72	0	1
3	1	1	2	2	3	1	0	1	1	2	2	3	2	0	2	2	1	1	72	72	0	1
2	1	1	2	1	3	1	0	1	2	2	1	3	1	0	1	2	1	1	73	73	0	1
2	1	1	2	2	3	1	0	1	2	2	2	3	1	2	2	2	1	0	9	9	2	1
2	2	1	2	1	3	1	0	1	1	2	3	3	1	0	2	1	1	1	73	73	0	1
1	2	2	2	2	3	1	0	1	1	2	1	3	1	0	1	2	2	1	72	72	0	1
1	1	3	2	2	3	1	0	2	2	2	1	3	2	0	2	2	1	1	72	72	0	1
3	2	1	2	1	3	1	0	1	1	2	1	3	1	0	1	1	2	1	72	72	0	1
3	2	1	2	1	3	1	0	1	1	2	3	3	2	0	2	1	2	1	72	72	0	1
3	2	1	2	1	3	1	0	1	2	2	1	3	2	0	2	2	2	1	74	74	0	1
3	1	1	2	1	3	1	0	1	1	2	2	4	2	0	2	2	1	1	71	71	0	1
2	1	1	2	1	3	1	0	1	2	2	1	4	1	0	2	2	1	1	70	70	0	1
3	2	2	2	1	3	1	0	1	2	1	1	4	2	0	2	2	2	1	71	71	0	1
2	1	3	2	1	3	1	0	1	2	2	1	4	2	0	2	2	1	1	71	71	0	1
2	1	3	2	1	3	1	0	1	2	2	1	3	1	0	1	2	2	1	72	72	0	1
2	1	2	2	1	3	1	0	1	1	2	1	4	1	0	1	2	2	1	70	70	0	1
2	1	1	1	1	3	1	0	1	2	2	1	4	2	0	2	2	1	1	70	70	0	1
3	2	1	2	1	3	1	0	1	2	2	1	4	2	0	2	2	1	1	70	70	0	1
3	1	1	2	1	3	1	0	1	2	2	1	4	1	0	2	2	1	1	70	70	0	1
3	1	3	2	1	3	1	0	1	1	2	2	4	1	0	1	2	2	1	71	71	0	1
1	1	3	2	2	3	1	0	3	1	1	2	4	2	0	2	2	1	1	70	70	0	1
3	1	1	2	3	3	1	0	2	2	2	2	4	1	0	2	2	1	1	69	69	0	1
1	1	1	1	2	3	1	0	1	1	1	1	4	1	0	1	2	1	1	69	69	0	1
2	2	1	1	3	3	1	0	1	1	2	3	3	2	0	2	2	1	1	46	46	0	1
2	2	3	2	3	3	1	0	1	1	2	3	4	1	0	2	2	1	1	70	70	0	1
2	1	3	2	1	3	1	0	1	3	2	3	4	1	0	2	2	1	1	59	59	0	1
2	1	3	2	1	3	1	0	1	1	2	2	4	1	0	1	1	2	1	71	71	0	1
3	2	3	2	3	3	1	0	2	3	1	1	4	1	2	2	1	2	0	26	26	2	1
2	1	1	2	1	3	1	0	2	1	2	1	4	1	0	1	1	2	1	69	69	0	1
3	1	1	2	1	3	1	0	1	2	2	1	4	1	0	2	2	1	1	67	67	0	1
2	2	1	1	1	3	1	0	1	1	2	3	4	1	0	2	1	2	1	67	67	0	1
3	2	1	1	3	3	1	0	2	1	2	1	4	1	0	1	1	2	1	70	70	0	1
2	2	1	2	1	3	1	0	2	2	2	1	4	2	0	2	2	2	1	68	68	0	1
3	1	1	2	3	3	1	0	1	1	2	3	3	1	0	1	2	2	1	74	74	0	1
3	2	1	2	2	3	1	0	1	2	2	2	4	1	1	1	2	1	0	4	4	2	1
2	2	1	2	1	3	1	0	1	2	2	1	4	2	0	2	1	2	1	68	68	0	1
3	2	1	2	2	3	1	0	1	2	2	3	4	2	0	2	2	1	1	68	68	0	1
3	1	1	2	1	3	1	0	1	2	2	1	4	1	0	2	2	1	1	68	68	0	1
2	2	1	2	3	3	1	0	1	1	2	1	4	2	0	2	1	2	1	70	70	0	1
2	1	1	2	1	3	1	0	1	1	2	1	4	1	1	2	1	1	0	10	10	2	1
2	1	1	2	1	3	1	0	1	2	2	2	4	1	0	2	2	1	1	67	67	0	1
2	1	1	2	3	3	1	0	2	2	2	2	4	1	0	2	1	1	1	69	69	0	1
3	1	1	1	1	3	1	0	1	3	2	3	4	2	0	2	1	1	1	14	14	0	1
3	1	1	2	2	3	1	0	2	2	2	1	4	1	2	2	2	1	0	58	58	2	1
1	2	1	2	1	3	1	0	1	2	2	1	4	1	0	2	2	1	1	67	67	0	1
3	2	1	2	3	3	1	0	1	2	2	1	4	1	0	2	2	1	1	7	7	0	1
3	2	1	1	1	3	1	0	1	1	1	2	4	1	0	1	1	2	1	67	67	0	1
2	1	1	1	1	3	1	0	1	1	1	1	4	1	0	2	2	1	1	66	66	0	1
3	1	1	2	1	3	1	0	2	2	2	2	4	1	1	2	2	1	0	5	5	2	1
2	2	1	2	1	3	1	0	1	1	1	3	4	1	0	1	2	2	1	66	66	0	1
2	2	1	2	1	3	1	0	3	2	2	1	4	1	0	2	2	1	1	65	65	0	1
3	1	1	2	1	3	1	0	2	2	2	1	4	1	1	2	2	1	0	43	43	2	1
3	1	1	1	1	3	1	0	2	2	2	1	4	2	0	1	2	2	1	68	68	0	1
3	2	1	1	1	3	1	0	2	2	2	2	4	2	0	2	2	1	1	66	66	0	1
2	2	1	1	2	3	1	0	1	2	2	1	3	2	0	2	2	1	1	38	38	0	1
2	1	1	2	1	3	1	0	1	1	2	2	4	1	0	1	2	2	1	65	65	0	1
2	1	1	1	2	3	1	0	1	2	2	3	4	1	0	2	2	1	1	67	67	0	1
3	2	1	2	3	3	1	0	1	1	1	3	4	2	0	2	1	2	1	65	65	0	1
2	2	1	1	1	3	1	0	1	2	2	1	4	1	0	2	2	1	1	66	66	0	1
1	1	1	1	2	3	1	0	2	2	2	1	4	1	0	2	2	1	1	66	66	0	1
1	1	1	2	2	3	1	0	1	2	2	1	4	1	0	2	2	1	1	65	65	0	1
2	1	1	2	1	3	1	0	1	2	2	2	4	1	0	2	2	1	1	64	64	0	1
2	1	3	2	1	3	1	0	1	1	2	1	4	1	0	1	2	2	1	66	66	0	1
2	2	1	2	1	3	1	0	1	1	1	1	4	1	0	1	2	2	1	65	65	0	1
2	1	1	2	1	3	1	0	1	2	2	3	4	1	0	2	2	2	1	45	45	0	1
2	2	1	2	1	3	1	0	1	1	2	1	4	1	0	1	2	2	1	65	65	0	1
3	1	2	2	3	3	1	0	1	1	1	1	4	1	0	1	1	2	1	60	60	0	1
3	2	1	1	3	3	1	0	1	2	2	1	4	2	0	2	2	1	1	64	64	0	1
3	1	3	2	1	3	1	0	1	2	2	2	4	1	0	1	2	2	1	64	64	0	1
2	1	1	1	2	3	1	0	1	1	1	3	4	2	0	2	1	2	1	68	68	0	1
3	1	1	2	2	3	1	0	1	2	2	3	4	1	0	2	2	1	1	63	63	0	1
3	1	1	2	1	3	1	0	2	2	2	2	4	1	0	2	2	1	1	63	63	0	1
3	1	1	2	1	3	1	0	3	2	2	1	4	1	0	2	2	1	1	63	63	0	1
3	1	1	2	1	3	1	0	1	1	2	1	4	2	0	2	2	2	1	61	61	0	1
3	2	1	2	3	3	1	0	1	1	2	3	4	1	0	1	2	2	1	61	61	0	1
3	2	1	2	1	3	1	0	1	2	2	2	4	2	0	2	2	1	1	62	62	0	1
3	2	1	2	2	3	1	0	1	1	1	3	4	2	0	1	2	2	1	64	64	0	1
2	1	1	2	1	3	1	0	1	2	2	1	4	2	0	2	2	1	1	66	66	0	1
2	1	1	2	1	3	1	0	1	2	2	3	4	1	0	2	2	1	1	61	61	0	1
3	2	1	1	3	3	1	0	1	2	2	1	4	1	1	2	2	1	0	9	9	2	1
2	1	1	2	3	3	1	0	1	1	2	1	4	2	0	1	2	2	1	62	62	0	1
2	1	3	2	2	3	1	0	2	2	2	1	4	1	0	2	2	1	1	62	62	0	1
3	2	1	2	1	3	1	0	1	2	2	3	4	2	0	2	2	1	1	65	65	0	1
2	2	1	1	1	3	1	0	2	2	2	1	4	1	0	2	2	1	1	61	61	0	1
3	2	1	1	3	3	1	0	1	2	2	1	4	1	1	2	2	1	0	2	2	2	1
3	1	1	2	1	3	1	0	1	2	2	1	4	2	0	2	2	1	1	61	61	0	1
2	2	1	2	1	3	1	0	1	2	2	2	4	1	0	2	2	1	1	60	60	0	1
3	2	1	2	3	3	1	0	2	1	1	1	4	1	0	1	1	2	1	62	62	0	1
2	1	1	2	1	3	1	0	1	1	2	1	4	1	0	2	2	1	1	61	61	0	1
3	2	2	2	3	3	1	0	2	2	2	2	4	1	0	1	2	1	1	63	63	0	1
3	2	1	2	1	3	1	0	1	1	2	1	4	1	2	1	2	2	0	11	11	2	1
2	1	1	2	2	3	1	0	2	2	2	1	4	1	0	2	2	1	1	63	63	0	1
2	2	3	2	1	3	1	0	1	2	2	1	4	1	0	2	2	1	1	61	61	0	1
3	1	3	2	1	3	1	0	1	1	2	2	4	1	0	1	2	2	1	60	60	0	1
2	2	1	1	3	3	1	0	1	2	2	1	4	1	0	1	2	2	1	61	61	0	1
2	2	1	2	2	3	1	0	1	1	2	1	4	1	0	1	2	2	1	63	63	0	1
3	2	3	2	1	3	1	0	1	1	2	2	4	1	0	1	2	2	1	60	60	0	1
2	1	3	2	1	3	1	0	1	1	2	2	4	2	0	2	1	1	1	61	61	0	1
1	1	1	2	2	3	1	0	2	2	2	2	4	1	0	2	2	1	1	60	60	0	1
1	1	1	2	1	3	1	0	1	1	2	1	4	1	0	1	1	2	1	60	60	0	1
3	2	1	2	3	3	1	0	3	3	1	1	4	1	0	1	2	2	1	59	59	0	1
3	2	1	2	3	3	1	0	1	3	2	1	4	1	1	1	1	2	0	7	7	2	1
2	2	3	2	1	3	1	0	1	3	2	1	4	1	0	1	2	2	1	58	58	0	1
3	1	1	2	2	3	1	0	1	3	2	3	4	2	1	2	2	2	0	34	34	2	1
2	2	3	2	3	3	1	0	1	3	2	2	4	1	0	1	2	1	1	55	55	0	1
2	1	3	2	3	3	1	0	1	3	2	1	4	1	0	2	2	2	1	59	59	0	1
3	1	3	2	1	3	1	0	3	3	2	3	4	1	0	1	2	2	1	57	57	0	1
2	2	3	2	1	3	1	0	1	3	2	1	4	1	0	2	2	2	1	57	57	0	1
2	2	3	2	1	3	1	0	1	3	2	1	4	2	0	2	2	1	1	59	59	0	1
3	1	1	2	3	3	1	0	1	3	2	1	4	1	0	2	2	1	1	55	55	0	1
2	1	1	2	1	3	1	0	2	3	2	1	4	1	0	2	2	1	1	58	58	0	1
3	2	1	2	2	3	1	0	1	3	2	1	4	1	0	2	2	1	1	23	23	0	1
3	2	1	2	3	3	1	0	1	3	2	3	4	1	0	2	2	1	1	55	55	0	1
2	1	3	2	1	3	1	0	2	3	2	3	4	1	0	2	2	1	1	57	57	0	1
2	1	1	2	1	3	1	0	1	3	2	2	4	1	0	1	2	2	1	58	58	0	1
3	1	1	2	1	3	1	0	1	3	2	1	4	1	0	2	1	2	1	57	57	0	1
2	1	1	2	1	3	1	0	1	3	2	3	4	1	0	2	2	1	1	56	56	0	1
3	1	1	2	1	3	1	0	2	3	2	1	4	2	0	2	2	1	1	55	55	0	1
3	1	3	2	1	3	1	0	1	3	1	1	4	1	0	1	1	2	1	57	57	0	1
3	1	1	1	1	3	1	0	3	3	2	1	4	1	0	2	2	1	1	56	56	0	1
3	1	1	2	2	3	1	0	3	2	2	1	4	1	2	1	2	2	0	26	26	2	1
3	2	1	2	1	3	1	0	1	3	1	3	4	2	0	2	1	2	1	52	52	0	1
2	1	3	2	1	3	1	0	1	3	2	1	4	2	0	2	2	1	1	52	52	0	1
2	1	3	2	1	3	1	0	1	3	2	1	4	2	0	2	1	2	1	56	56	0	1
2	1	1	2	1	3	1	0	1	3	2	1	4	1	0	2	1	2	1	55	55	0	1
3	2	2	2	3	3	1	0	1	1	1	3	4	1	0	1	2	2	1	60	60	0	1
3	1	2	2	2	3	1	0	2	1	2	2	4	2	2	2	2	1	0	34	34	2	1
3	1	1	2	1	3	1	0	1	3	2	1	4	1	0	2	2	2	1	51	51	0	1
2	1	1	2	1	3	1	0	1	3	2	1	4	1	0	2	2	1	1	52	52	0	1
2	1	1	2	1	3	1	0	1	3	2	2	4	1	0	2	2	1	1	53	53	0	1
1	2	1	2	1	3	1	0	1	3	2	1	4	2	0	2	2	1	1	55	55	0	1
2	1	3	2	2	3	1	0	2	3	2	3	4	1	1	2	2	1	0	2	2	2	1
2	2	1	2	1	3	1	0	1	3	2	1	4	1	0	2	2	1	1	52	52	0	1
2	1	1	2	2	3	1	0	1	3	2	1	4	1	0	2	2	1	1	52	52	0	1
2	2	1	2	1	3	1	0	1	3	2	1	4	1	0	1	2	2	1	55	55	0	1
2	1	1	2	1	3	1	0	1	3	2	1	4	1	0	2	1	2	1	52	52	0	1
2	1	1	2	1	3	1	0	1	3	2	2	4	2	0	2	2	2	1	54	54	0	1
3	1	1	2	1	3	1	0	1	2	2	3	3	1	0	2	2	1	1	108	108	0	1
3	2	1	2	2	3	1	0	1	3	2	1	4	1	0	2	1	2	1	51	51	0	1
1	1	1	1	2	3	1	0	3	3	1	1	4	2	0	2	2	1	1	45	45	0	1
2	1	1	2	1	3	1	0	3	3	2	1	4	1	0	2	2	1	1	54	54	0	1
3	1	1	2	2	3	1	0	1	3	2	1	4	1	0	2	2	2	1	55	55	0	1
3	1	1	2	1	3	1	0	1	3	2	3	4	1	0	2	2	1	1	59	59	0	1
3	2	1	2	3	3	1	0	1	2	2	1	4	1	0	1	1	2	1	67	67	0	1
2	1	1	1	1	3	1	0	1	1	2	1	4	1	0	1	2	1	1	67	67	0	1
3	2	1	2	1	3	1	0	1	3	2	1	4	1	0	2	2	1	1	48	48	0	1
3	1	1	1	2	3	1	0	1	3	2	1	4	2	0	1	1	2	1	54	54	0	1
3	1	1	2	1	3	1	0	1	3	2	3	4	1	0	2	1	1	1	54	54	0	1
3	2	1	2	1	3	1	0	2	3	2	3	4	2	0	2	2	1	1	54	54	0	1
2	1	1	2	1	3	1	0	1	3	2	1	4	2	0	2	2	1	1	50	50	0	1
2	2	3	2	1	3	1	0	1	3	2	1	4	2	0	2	2	1	1	56	56	0	1
3	1	1	2	1	3	1	0	1	3	2	1	4	1	0	2	2	1	1	52	52	0	1
3	1	1	2	1	3	1	0	3	3	2	1	4	1	0	2	2	1	1	55	55	0	1
3	1	1	2	1	3	1	0	3	3	2	2	4	1	0	2	2	1	1	53	53	0	1
2	1	1	2	2	3	1	0	1	3	2	1	4	1	0	2	2	1	1	24	24	0	1
3	2	1	2	1	3	1	0	1	3	2	2	4	2	0	2	1	2	1	55	55	0	1
3	1	1	2	2	3	1	0	2	3	2	2	4	1	0	1	2	1	1	48	48	0	1
3	1	1	2	1	3	1	0	1	3	2	1	4	1	0	1	1	2	1	51	51	0	1
3	1	3	2	1	3	1	0	1	3	2	1	4	1	0	1	2	1	1	55	55	0	1
2	1	1	2	1	3	1	0	1	3	1	3	4	1	0	2	1	1	1	50	50	0	1
3	1	1	2	1	3	1	0	2	3	2	1	4	2	0	2	1	2	1	50	50	0	1
2	1	1	2	2	3	1	0	1	3	2	1	4	1	0	1	2	1	1	51	51	0	1
3	1	1	2	1	3	1	0	1	3	2	2	4	1	0	1	2	2	1	45	45	0	1
3	2	1	2	3	3	1	0	1	3	2	2	4	1	0	2	2	1	1	49	49	0	1
3	1	1	2	3	3	1	0	1	3	2	1	4	2	0	2	2	1	1	49	49	0	1
3	1	2	2	2	3	1	0	1	3	2	2	4	2	0	2	2	1	1	51	51	0	1
2	2	1	1	1	3	1	0	1	3	2	1	4	2	0	2	2	1	1	50	50	0	1
2	2	1	2	2	3	1	0	1	3	2	1	4	1	0	2	2	1	1	47	47	0	1
3	1	1	2	1	3	1	0	1	3	2	2	4	1	0	2	2	1	1	50	50	0	1
1	1	2	2	2	3	1	0	2	3	2	1	4	1	2	2	2	1	0	25	25	2	1
3	1	3	2	3	3	1	0	1	3	2	3	4	2	0	2	2	2	1	3	3	0	1
2	1	3	2	1	3	1	0	1	3	1	3	4	2	0	2	1	2	1	49	49	0	1
2	2	3	2	1	3	1	0	3	3	1	3	4	1	0	2	2	1	1	57	57	0	1
3	2	1	2	2	3	1	0	3	3	2	1	4	1	0	2	2	1	1	8	8	0	1
2	1	3	2	3	3	1	0	1	3	2	2	4	2	0	2	2	1	1	54	54	0	1
3	1	3	2	1	3	1	0	1	3	2	1	4	2	2	2	1	2	0	47	47	2	1
2	2	1	2	1	3	1	0	1	3	1	2	4	2	0	2	1	2	1	7	7	0	1
2	2	1	2	2	3	1	0	2	3	2	1	4	2	0	2	2	2	1	45	45	0	1
3	2	1	2	1	3	1	0	1	3	2	2	4	1	1	2	2	1	0	9	9	2	1
3	2	1	2	3	3	1	0	1	3	2	2	4	1	0	1	1	2	1	46	46	0	1
3	1	1	2	1	3	1	0	1	3	2	1	4	1	0	1	1	2	1	47	47	0	1
3	2	1	1	3	3	1	0	1	3	2	1	4	2	0	2	2	1	1	8	8	0	1
2	1	3	2	1	3	1	0	1	3	2	1	4	1	0	2	2	1	1	53	53	0	1
3	2	1	2	1	3	1	0	3	3	2	1	4	2	0	1	2	2	1	47	47	0	1
2	2	1	2	3	3	1	0	1	3	2	3	4	1	1	2	2	1	0	34	34	2	1
3	1	3	2	1	3	1	0	1	3	1	1	4	1	0	2	2	2	1	50	50	0	1
3	1	1	2	1	3	1	0	1	3	2	2	4	2	0	2	2	1	1	44	44	0	1
2	1	3	2	1	3	1	0	1	3	2	1	4	2	0	2	2	1	1	44	44	0	1
2	2	1	2	2	3	1	0	1	3	2	1	4	1	0	2	2	1	1	47	47	0	1
2	1	3	2	1	3	1	0	1	3	2	3	4	1	0	2	2	1	1	5	5	0	1
2	1	1	1	3	3	1	0	1	3	2	1	4	1	0	2	2	1	1	43	43	0	1
1	1	3	2	2	3	1	0	1	3	2	1	4	1	0	1	2	1	1	44	44	0	1
3	1	1	2	1	3	1	0	1	3	2	1	4	2	2	2	1	2	0	3	3	2	1
3	2	3	2	1	3	1	0	1	3	2	2	4	1	0	2	2	1	1	44	44	0	1
2	1	1	1	1	3	1	0	1	3	2	1	4	1	0	2	2	2	1	43	43	0	1
3	2	1	2	3	3	1	0	1	3	2	3	4	1	0	2	2	1	1	42	42	0	1
2	2	3	2	1	3	1	0	2	3	2	1	4	1	0	2	2	1	1	45	45	0	1
2	2	3	2	1	3	1	0	1	3	2	2	4	2	0	1	2	1	1	44	44	0	1
2	1	1	2	1	3	1	0	1	3	2	1	4	2	0	1	2	1	1	42	42	0	1
3	2	3	2	1	3	1	0	1	3	2	2	4	1	0	2	2	1	1	44	44	0	1
2	2	1	2	1	3	1	0	1	3	1	1	4	2	0	2	1	2	1	44	44	0	1
2	2	1	2	3	3	1	0	1	3	2	1	4	2	0	2	2	2	1	43	43	0	1
3	1	1	1	1	3	1	0	1	3	2	2	4	1	0	2	2	1	1	42	42	0	1
1	2	1	2	3	3	1	0	1	3	2	1	4	1	0	1	2	2	1	45	45	0	1
3	1	1	2	1	3	1	0	1	3	2	1	4	1	0	2	2	1	1	42	42	0	1
3	2	1	2	1	3	1	0	1	3	2	1	4	1	0	2	2	2	1	38	38	0	1
2	1	1	2	1	3	1	0	1	3	2	1	4	2	0	2	2	1	1	43	43	0	1
2	1	1	2	1	3	1	0	1	3	2	2	4	1	0	1	2	1	1	43	43	0	1
2	1	1	2	1	3	1	0	3	3	2	2	4	1	0	2	2	1	1	44	44	0	1
3	1	1	1	1	3	1	0	1	3	2	1	4	2	0	2	2	1	1	41	41	0	1
2	2	1	1	1	3	1	0	1	3	2	1	4	1	0	2	2	1	1	41	41	0	1
3	2	1	2	1	3	1	0	1	3	2	1	4	1	0	1	2	2	1	51	51	0	1
2	1	1	2	2	3	1	0	1	3	2	1	4	1	0	1	2	2	1	44	44	0	1
3	2	3	2	3	3	1	0	1	3	2	1	4	1	0	1	2	2	1	43	43	0	1
3	2	1	2	3	3	1	0	2	3	2	2	4	1	0	2	2	1	1	41	41	0	1
3	1	1	2	1	3	1	0	1	3	2	1	4	1	0	2	2	2	1	40	40	0	1
2	2	1	1	3	3	1	0	1	3	1	3	4	2	0	2	2	1	1	42	42	0	1
3	1	3	2	1	3	1	0	3	3	2	1	4	1	1	2	2	2	0	31	31	2	1
2	2	1	1	3	3	1	0	2	3	2	2	4	2	0	2	2	1	1	40	40	0	1
3	1	1	2	2	3	1	0	2	3	2	2	4	1	1	2	2	1	0	9	9	2	1
2	1	1	2	2	3	1	0	1	3	2	1	4	2	0	2	2	1	1	58	58	0	1
3	2	3	2	1	3	1	0	1	3	2	3	4	1	0	1	2	1	1	40	40	0	1
3	2	1	2	1	3	1	0	1	3	2	1	4	1	0	1	2	1	1	39	39	0	1
2	1	3	2	1	3	1	0	1	3	2	1	4	2	0	2	2	1	1	40	40	0	1
3	1	3	2	1	3	1	0	1	3	2	2	4	2	0	2	1	2	1	43	43	0	1
2	1	1	1	1	3	1	0	1	3	1	3	4	1	0	1	2	2	1	37	37	0	1
3	2	1	1	2	3	1	0	1	3	2	1	4	1	0	1	2	1	1	47	47	0	1
3	1	1	2	1	3	1	0	1	3	2	1	4	1	0	1	1	2	1	41	41	0	1
2	2	1	2	1	3	1	0	1	3	1	1	4	1	0	1	1	2	1	40	40	0	1
3	2	1	2	1	3	1	0	1	3	2	1	4	2	0	2	2	2	1	41	41	0	1
3	2	1	2	1	3	1	0	3	3	1	1	4	1	0	1	2	2	1	42	42	0	1
2	1	1	2	2	3	1	0	3	3	2	1	4	1	0	2	2	1	1	35	35	0	1
2	1	1	1	1	3	1	0	1	3	2	1	4	2	0	2	1	1	1	37	37	0	1
2	1	1	2	1	3	1	0	3	3	2	1	4	2	0	2	1	2	1	37	37	0	1
2	1	1	1	2	3	1	0	1	3	2	2	4	1	0	2	2	1	1	9	9	0	1
1	1	2	2	2	3	1	0	1	3	2	3	4	1	0	1	2	2	1	36	36	0	1
3	2	1	2	1	3	1	0	1	3	2	1	4	2	0	2	2	1	1	21	21	0	1
3	2	1	2	1	3	1	0	1	3	2	1	4	2	0	2	1	2	1	38	38	0	1
2	1	1	1	1	3	1	0	3	3	2	1	4	2	0	2	2	1	1	39	39	0	1
2	1	3	2	2	3	1	0	1	3	2	2	4	1	0	2	2	1	1	36	36	0	1
2	2	1	2	1	3	1	0	1	3	2	1	4	1	0	1	2	2	1	42	42	0	1
3	2	3	2	1	3	1	0	2	3	2	1	4	1	0	2	2	1	1	43	43	0	1
3	2	1	2	1	3	1	0	1	3	2	1	4	2	0	2	2	1	1	44	44	0	1
2	2	2	2	2	3	1	0	1	3	2	2	4	1	0	1	1	2	1	43	43	0	1
2	1	1	1	1	3	1	0	1	3	2	1	4	2	0	1	2	2	1	17	17	0	1
2	1	1	2	1	3	1	0	1	3	2	1	4	2	0	2	1	1	1	20	20	0	1
1	1	2	2	1	3	1	0	1	3	1	1	4	2	0	2	1	2	1	38	38	0	1
3	1	3	2	1	3	1	0	1	3	2	3	4	1	0	2	2	1	1	30	30	0	1
2	2	1	2	1	3	1	0	1	3	1	2	4	2	0	2	1	2	1	29	29	0	1
2	1	1	2	1	3	1	0	1	3	2	3	4	1	0	1	2	2	1	27	27	0	1
3	2	2	2	2	3	1	0	1	3	1	1	4	1	0	1	2	1	1	27	27	0	1
3	2	3	2	3	3	1	0	3	3	2	1	4	1	0	1	2	2	1	28	28	0	1
1	1	1	2	1	3	1	0	1	3	2	1	4	2	0	2	2	1	1	35	35	0	1
1	2	3	2	1	3	1	0	2	3	2	2	4	1	0	2	2	1	1	35	35	0	1
3	1	1	2	1	3	1	0	3	3	2	1	4	1	0	2	2	1	1	31	31	0	1
3	1	1	1	1	3	1	0	1	3	2	1	4	1	0	2	2	1	1	16	16	0	1
3	1	1	2	1	3	1	0	2	3	2	1	4	1	0	1	2	2	1	35	35	0	1
3	2	1	2	2	3	1	0	1	3	2	1	4	1	0	2	2	1	1	35	35	0	1
3	1	1	2	2	3	1	0	1	3	2	2	4	2	0	2	2	1	1	35	35	0	1
2	1	1	2	1	3	1	0	1	3	2	1	4	1	0	2	2	1	1	32	32	0	1
3	2	2	2	1	3	1	0	1	3	2	2	4	2	0	2	1	1	1	32	32	0	1
2	1	1	2	1	3	1	0	1	3	2	1	4	2	0	1	2	2	1	24	24	0	1
2	1	1	2	1	3	1	0	1	3	2	1	4	2	0	2	2	1	1	34	34	0	1
3	1	1	2	1	3	1	0	3	3	2	3	4	1	1	2	2	1	0	2	2	2	1
3	2	1	2	1	3	1	0	2	3	2	1	4	1	0	2	2	1	1	36	36	0	1
3	1	1	2	1	3	1	0	1	3	2	1	4	1	0	1	1	2	1	29	29	0	1
2	2	1	2	1	3	1	0	1	3	1	3	4	2	0	2	1	2	1	34	34	0	1
2	2	1	1	1	3	1	0	1	3	2	1	4	1	0	1	2	1	1	34	34	0	1
3	2	1	2	2	3	1	0	1	3	1	3	4	2	0	2	1	2	1	35	35	0	1
3	1	1	2	1	3	1	0	1	3	2	1	4	1	0	2	2	1	1	34	34	0	1
3	2	1	2	2	3	1	0	1	3	2	2	4	1	0	2	2	1	1	35	35	0	1
2	1	3	2	1	3	1	0	1	3	1	2	4	1	0	2	1	1	1	32	32	0	1
2	2	1	2	2	3	1	0	1	3	2	1	4	2	0	2	1	2	1	33	33	0	1
2	1	3	2	2	3	1	0	1	3	2	2	4	2	0	1	2	1	1	33	33	0	1
2	1	2	2	1	3	1	0	1	3	2	3	4	2	0	2	2	1	1	21	21	0	1
2	2	1	1	2	3	1	0	2	3	2	3	4	1	0	1	2	1	1	24	24	0	1
3	2	1	1	3	3	1	0	1	3	2	3	4	1	0	2	2	2	1	20	20	0	1
3	1	1	2	1	3	1	0	1	3	2	1	4	2	0	2	2	1	1	32	32	0	1
2	2	1	2	1	3	1	0	1	3	2	1	4	1	0	2	2	1	1	26	26	0	1
3	1	1	2	1	3	1	0	1	3	2	1	4	1	0	1	2	2	1	26	26	0	1
2	2	3	2	2	3	1	0	1	3	2	1	4	2	0	1	2	2	1	30	30	0	1
3	2	1	2	1	3	1	0	1	3	2	1	4	2	0	2	1	2	1	32	32	0	1
1	1	1	2	1	3	1	0	1	3	2	2	4	1	0	1	1	2	1	33	33	0	1
2	1	1	2	2	3	1	0	1	3	2	1	4	1	0	1	1	2	1	32	32	0	1
3	1	3	2	1	3	1	0	3	3	2	2	4	1	1	2	2	1	0	4	4	2	1
2	1	1	2	1	3	1	0	3	3	2	1	4	1	0	1	2	1	1	24	24	0	1
3	2	1	2	1	3	1	0	1	3	1	1	4	1	0	2	1	2	1	29	29	0	1
2	2	1	1	1	3	1	0	3	3	2	1	4	1	0	2	2	1	1	35	35	0	1
2	1	1	2	1	3	1	0	2	3	2	1	4	1	0	2	2	1	1	35	35	0	1
3	1	1	2	3	3	1	0	2	3	2	1	4	1	0	2	2	1	1	30	30	0	1
2	1	1	1	1	3	1	0	3	3	1	3	4	1	0	1	2	2	1	32	32	0	1
3	2	1	2	2	3	1	0	2	3	2	3	4	1	0	2	2	1	1	32	32	0	1
3	2	1	2	1	3	1	0	3	3	2	1	4	1	0	2	2	1	1	28	28	0	1
3	2	3	2	3	3	1	0	1	3	2	1	4	1	0	2	2	2	1	28	28	0	1
3	2	3	2	1	3	1	0	2	3	2	2	4	2	0	2	2	1	1	33	33	0	1
3	1	1	2	1	3	1	0	1	3	2	1	4	1	0	1	1	2	1	25	25	0	1
3	1	1	2	3	3	1	0	1	3	2	3	4	1	0	2	2	1	1	19	19	0	1
3	2	1	2	1	3	1	0	3	3	1	1	4	2	0	2	1	2	1	28	28	0	1
3	2	1	2	2	3	1	0	1	3	2	3	4	1	0	2	2	1	1	24	24	0	1
2	2	1	2	1	3	1	0	1	3	2	1	4	1	0	1	2	1	1	33	33	0	1
2	1	3	2	1	3	1	0	2	3	1	3	4	2	0	2	2	2	1	27	27	0	1
2	1	1	2	1	3	1	0	3	3	2	1	4	1	0	2	2	1	1	26	26	0	1
3	1	1	2	1	3	1	0	1	3	2	1	4	2	0	2	1	2	1	32	32	0	1
2	2	1	2	2	3	1	0	1	3	2	2	4	1	0	1	1	2	1	22	22	0	1
3	1	1	2	1	3	1	0	1	3	2	1	4	1	0	2	2	1	1	20	20	0	1
2	1	2	2	1	3	1	0	1	3	1	1	4	2	0	2	2	1	1	23	23	0	1
2	1	1	1	2	3	1	0	1	3	2	1	4	2	0	2	2	1	1	15	15	0	1
2	1	1	1	2	3	1	0	1	3	2	3	4	1	0	2	2	1	1	20	20	0	1
2	2	3	2	1	3	1	0	1	3	2	1	4	1	0	1	2	1	1	29	29	0	1
3	1	1	2	1	3	1	0	1	3	2	3	4	1	0	1	2	2	1	28	28	0	1
2	1	1	1	1	3	1	0	2	3	2	1	4	2	0	2	2	1	1	32	32	0	1
2	2	2	2	2	3	1	0	1	3	1	1	4	2	0	2	2	2	1	15	15	0	1
1	1	1	2	2	3	1	0	2	3	2	3	4	1	0	2	2	1	1	25	25	0	1
2	2	1	2	1	3	1	0	1	3	2	3	4	2	0	2	2	1	1	20	20	0	1
3	2	1	1	1	3	1	0	1	3	2	1	4	2	0	2	2	1	1	25	25	0	1
3	1	3	2	1	3	1	0	1	3	2	1	4	1	0	2	2	1	1	26	26	0	1
3	2	1	2	1	3	1	0	1	3	1	1	4	1	0	2	2	1	1	20	20	0	1
2	2	1	2	1	3	1	0	1	3	2	1	4	2	0	2	2	1	1	22	22	0	1
2	2	1	2	1	3	1	0	1	3	2	2	4	1	0	2	2	1	1	28	28	0	1
3	1	1	2	1	3	1	0	1	3	2	1	4	2	0	1	2	2	1	26	26	0	1
2	1	1	2	1	3	1	0	3	3	2	1	4	2	0	2	2	1	1	30	30	0	1
3	2	1	2	1	3	1	0	1	3	2	3	4	2	0	2	1	2	1	28	28	0	1
1	1	1	1	2	3	1	0	1	3	2	1	4	1	0	2	2	1	1	30	30	0	1
1	2	1	2	1	3	1	0	2	3	2	2	4	2	0	2	2	1	1	30	30	0	1
2	1	1	1	1	3	1	0	1	3	2	1	4	2	0	2	2	2	1	21	21	0	1
2	2	1	2	2	3	1	0	1	3	2	3	4	1	0	1	2	2	1	22	22	0	1
3	2	1	2	1	3	1	0	1	3	1	1	4	2	0	2	1	2	1	19	19	0	1
3	1	3	2	1	3	1	0	1	3	2	1	4	1	0	2	2	1	1	17	17	0	1
2	1	1	1	1	3	1	0	2	3	2	1	4	1	0	2	2	1	1	30	30	0	1
3	2	1	2	2	3	1	0	1	3	1	3	4	1	2	1	2	2	0	12	12	2	1
1	1	1	2	2	3	1	0	3	3	2	1	4	1	0	1	2	2	1	2	2	0	1
3	1	1	2	3	3	1	0	1	3	2	1	4	2	0	2	1	1	1	24	24	0	1
2	1	1	2	2	3	1	0	1	3	2	1	4	2	0	2	2	1	1	30	30	0	1
3	1	1	2	3	3	1	0	1	3	2	3	4	1	0	2	2	2	1	32	32	0	1
3	2	2	2	2	3	1	0	1	3	2	3	4	1	0	2	2	1	1	32	32	0	1
3	1	2	2	2	3	1	0	2	3	2	1	4	2	0	2	2	2	1	27	27	0	1
2	2	1	2	2	3	1	0	1	3	2	1	4	2	0	1	2	2	1	14	14	0	1
3	1	1	2	1	3	1	0	2	3	2	1	4	1	0	2	2	1	1	23	23	0	1
2	1	1	2	1	3	1	0	1	3	2	1	4	1	0	2	2	1	1	23	23	0	1
2	2	1	1	1	3	1	0	1	3	2	1	4	1	0	2	2	2	1	15	15	0	1
3	1	1	2	1	3	1	0	1	3	2	3	4	1	0	2	2	1	1	25	25	0	1
2	1	3	2	3	3	1	0	1	3	1	1	4	1	0	2	2	2	1	22	22	0	1
2	1	1	2	3	3	1	0	1	3	2	2	4	2	0	2	1	2	1	15	15	0	1
3	1	1	2	1	3	1	0	2	3	2	1	4	2	0	2	2	1	1	30	30	0	1
2	2	1	2	3	3	1	0	1	3	1	3	4	1	0	1	2	2	1	13	13	0	1
1	1	1	1	1	3	1	0	1	3	2	1	4	1	0	1	2	2	1	26	26	0	1
2	1	1	2	1	3	1	0	1	3	1	3	4	2	0	2	1	2	1	33	33	0	1
2	1	1	1	1	3	1	0	1	3	2	1	4	1	0	2	2	1	1	13	13	0	1
3	1	1	2	1	3	1	0	1	3	2	1	4	1	0	2	2	1	1	24	24	0	1
2	1	1	2	1	3	1	0	1	3	2	2	4	1	0	2	2	1	1	27	27	0	1
3	2	1	2	3	3	1	0	3	3	2	2	4	1	0	2	2	2	1	24	24	0	1
2	2	3	2	1	3	1	0	1	3	2	1	4	1	0	2	2	1	1	19	19	0	1
3	2	3	2	1	3	1	0	3	3	1	1	4	2	0	2	1	2	1	23	23	0	1
2	1	1	2	2	3	1	0	1	3	2	1	4	1	0	1	2	2	1	35	35	0	1
3	2	1	2	1	3	1	0	1	3	2	2	4	2	0	2	2	2	1	25	25	0	1
2	2	1	1	1	3	1	0	1	3	2	1	4	2	0	2	1	2	1	25	25	0	1
2	1	1	1	1	3	1	0	1	3	2	1	4	2	0	2	1	2	1	30	30	0	1
2	1	2	2	1	3	1	0	3	3	2	1	4	1	0	1	2	2	1	16	16	0	1
3	1	1	2	1	3	1	0	1	3	1	1	4	2	0	2	1	2	1	27	27	0	1
2	1	3	2	1	3	1	0	1	3	2	2	4	1	0	2	1	1	1	17	17	0	1
2	1	1	2	1	3	1	0	1	3	2	1	4	1	0	1	2	2	1	25	25	0	1
2	1	1	2	1	3	1	0	1	3	2	1	4	1	0	1	1	2	1	28	28	0	1
2	1	1	2	1	3	1	0	1	3	2	1	4	1	0	2	2	2	1	15	15	0	1
3	1	1	2	2	3	1	0	2	3	2	1	4	1	1	2	2	1	0	3	3	2	1
3	2	1	1	3	3	1	0	1	3	2	2	4	2	0	2	2	1	1	7	7	0	1
2	1	1	2	1	3	1	0	1	3	2	1	4	2	0	2	1	2	1	12	12	0	1
2	2	1	2	1	3	1	0	1	3	2	1	4	2	0	2	2	1	1	21	21	0	1
2	2	1	2	1	3	1	0	1	3	2	1	4	1	0	2	1	2	1	12	12	0	1
2	2	1	1	1	3	1	0	3	3	2	3	4	2	0	2	2	1	1	30	30	0	1
3	2	1	2	1	3	1	0	1	3	2	1	4	1	0	2	2	1	1	20	20	0	1
3	2	1	2	2	3	1	0	1	3	2	1	4	1	0	2	1	2	1	14	14	0	1
3	2	1	2	1	3	1	0	1	3	2	2	4	1	0	2	2	1	1	23	23	0	1
3	1	3	2	1	3	1	0	1	3	2	3	4	1	0	2	1	2	1	18	18	0	1
3	1	1	1	1	3	1	0	1	3	2	2	4	2	0	2	2	1	1	16	16	0	1
3	1	1	2	1	3	1	0	1	3	2	1	4	2	0	2	1	2	1	17	17	0	1
3	1	1	2	1	3	1	0	1	3	2	3	4	2	0	2	2	1	1	21	21	0	1
3	1	1	2	2	3	1	0	1	3	2	1	4	1	0	2	2	1	1	15	15	0	1
3	2	1	1	3	3	1	0	3	3	2	3	4	1	0	2	2	2	1	13	13	0	1
3	1	1	2	1	3	1	0	1	3	2	1	4	1	0	2	1	2	1	18	18	0	1
2	2	1	1	1	3	1	0	1	3	2	1	4	1	0	1	2	2	1	13	13	0	1
1	1	1	1	2	3	1	0	1	3	2	3	4	1	0	1	2	2	1	27	27	0	1
3	1	1	2	2	3	1	0	1	3	2	1	4	2	0	2	2	2	1	14	14	0	1
3	1	1	1	1	3	1	0	1	3	2	3	4	1	0	2	2	1	1	12	12	0	1
2	2	2	2	2	3	1	0	1	3	2	1	4	2	0	2	1	2	1	12	12	0	1
3	2	1	2	3	3	1	0	1	3	2	3	4	2	0	2	2	1	1	15	15	0	1
2	1	1	2	1	3	1	0	1	3	1	1	4	2	0	2	2	2	1	12	12	0	1
2	1	3	2	1	3	1	0	1	3	2	3	5	1	0	2	2	1	1	10	10	0	1
2	1	1	2	1	3	1	0	1	3	2	3	5	2	0	2	2	1	1	9	9	0	1
1	1	3	2	1	3	1	0	1	3	2	1	5	2	0	1	1	2	1	8	8	0	1
2	2	1	1	1	3	1	0	1	3	2	1	5	1	0	2	1	1	1	7	7	0	1
2	2	3	2	1	3	1	0	1	3	2	1	4	2	0	2	2	1	1	16	16	0	1
2	2	1	1	1	3	1	0	1	3	2	1	5	1	0	2	2	1	1	10	10	0	1
3	1	1	2	1	3	1	0	2	3	2	3	5	1	0	2	2	1	1	10	10	0	1
3	1	1	2	1	3	1	0	2	3	2	1	5	1	0	2	2	1	1	6	6	0	1
2	2	1	1	1	3	1	0	1	3	2	1	5	1	0	1	2	2	1	8	8	0	1
3	1	1	2	3	3	1	0	3	3	2	3	5	2	0	2	2	1	1	10	10	0	1
1	1	1	2	1	3	1	0	2	3	2	1	5	1	0	2	2	1	1	9	9	0	1
3	1	1	1	1	3	1	0	1	3	2	3	5	2	0	2	2	1	1	9	9	0	1
3	2	3	2	1	3	1	0	1	3	2	1	5	1	0	2	2	1	1	5	5	0	1
3	1	3	2	1	3	1	0	1	3	2	2	5	1	0	2	1	1	1	10	10	0	1
3	1	1	2	1	3	1	0	1	3	2	3	5	1	0	2	2	1	1	5	5	0	1
1	1	1	2	2	3	1	0	1	3	2	1	5	1	0	1	2	2	1	6	6	0	1
3	1	3	1	2	3	1	0	2	3	2	1	4	1	0	2	2	1	1	8	8	0	1
2	1	1	2	2	3	1	0	1	3	2	1	5	1	0	2	2	1	1	7	7	0	1
3	1	1	2	3	3	1	0	1	3	2	2	5	1	0	2	2	1	1	7	7	0	1
3	2	1	2	3	3	1	0	1	3	2	3	5	2	0	2	2	2	1	7	7	0	1
3	2	1	2	1	3	1	0	3	3	2	3	5	2	0	2	1	2	1	5	5	0	1
3	2	1	1	3	3	1	0	1	3	2	3	5	1	0	2	2	1	1	5	5	0	1
2	1	1	2	1	3	1	0	1	3	2	2	5	1	0	1	2	1	1	9	9	0	1
2	1	3	2	1	3	1	0	1	3	2	1	5	1	0	1	2	2	1	11	11	0	1
2	1	1	2	1	3	1	0	1	3	2	1	4	1	0	2	2	1	1	19	19	0	1
3	1	1	2	1	3	1	0	1	3	2	1	4	2	0	2	2	1	1	18	18	0	1
2	1	1	1	1	3	1	0	1	3	2	2	4	1	0	2	1	2	1	19	19	0	1
2	1	1	1	2	3	1	0	2	3	2	1	4	1	0	2	2	1	1	19	19	0	1
2	1	1	1	1	3	1	0	1	3	2	1	4	1	0	2	2	1	1	19	19	0	1
3	1	3	2	1	3	1	0	1	3	1	1	4	2	0	2	1	2	1	22	22	0	1
3	2	1	2	1	3	1	0	1	3	2	1	5	2	0	2	2	2	1	11	11	0	1
3	2	1	1	1	3	1	0	1	3	2	2	5	1	0	2	2	1	1	9	9	0	1
3	1	1	1	1	3	1	0	1	3	2	3	5	1	0	2	2	1	1	5	5	0	1
2	2	3	2	2	3	1	0	1	3	2	2	4	1	0	1	2	2	1	16	16	0	1
3	2	1	2	1	3	1	0	1	3	2	1	5	2	0	2	1	2	1	5	5	0	1
1	1	1	2	1	3	1	0	1	3	2	2	5	1	0	2	2	1	1	7	7	0	1
2	1	1	2	3	3	1	0	1	3	2	1	5	1	0	2	2	1	1	8	8	0	1
3	1	1	2	1	3	1	0	1	3	2	1	5	1	0	1	2	2	1	10	10	0	1
3	1	1	2	3	3	1	0	1	3	2	1	5	1	0	2	1	2	1	9	9	0	1
2	1	1	2	1	3	1	0	1	3	2	1	5	2	0	2	2	1	1	4	4	0	1
3	1	1	2	1	3	1	0	2	3	2	1	4	1	0	2	2	1	1	13	13	0	1
2	2	1	2	1	3	1	0	1	3	2	1	4	1	0	2	2	2	1	20	20	0	1
3	1	3	2	1	3	1	0	1	3	1	1	4	1	0	1	2	1	1	18	18	0	1
3	1	1	2	1	3	1	0	1	3	2	3	5	2	0	2	1	2	1	7	7	0	1
3	2	1	1	3	3	1	0	1	3	2	1	4	1	0	2	1	2	1	20	20	0	1
3	2	1	2	1	3	1	0	1	3	2	1	4	2	0	2	1	1	1	18	18	0	1
3	1	1	2	3	3	1	0	1	3	2	1	5	1	0	1	2	1	1	5	5	0	1
2	2	1	2	1	3	1	0	1	3	2	1	4	1	0	2	1	2	1	23	23	0	1
3	1	1	2	1	3	1	0	1	3	2	1	5	2	0	2	2	1	1	3	3	0	1
3	1	1	2	1	3	1	0	2	3	2	2	5	1	0	1	2	1	1	2	2	0	1
3	1	1	2	1	3	1	0	3	3	1	1	5	1	0	1	2	2	1	2	2	0	1
3	2	1	2	3	3	1	0	1	3	2	2	5	1	0	2	2	2	1	8	8	0	1
3	2	1	2	1	3	1	0	1	3	2	1	5	1	0	1	2	2	1	11	11	0	1
2	2	1	2	2	3	1	0	1	3	2	1	4	1	0	2	2	1	1	21	21	0	1
3	1	1	2	1	3	1	0	1	3	2	1	5	2	0	2	2	1	1	7	7	0	1
2	1	1	2	2	3	1	0	3	3	1	1	5	1	0	1	2	2	1	2	2	0	1
2	2	3	1	1	3	1	0	1	3	2	1	4	1	0	2	2	1	1	12	12	0	1
3	1	2	2	2	3	1	0	1	3	2	2	5	2	0	2	2	1	1	6	6	0	1
2	1	1	2	1	3	1	0	1	3	2	1	5	2	0	2	2	1	1	10	10	0	1
2	1	3	2	1	3	1	0	2	3	2	1	4	1	0	2	2	2	1	16	16	0	1
3	1	1	2	1	3	1	0	1	3	2	1	4	1	0	1	2	2	1	20	20	0	1
3	1	1	2	1	3	1	0	1	3	1	3	5	2	0	2	1	2	1	7	7	0	1
3	2	1	1	1	3	1	0	1	3	2	1	4	1	0	2	2	1	1	13	13	0	1
3	2	1	2	1	3	1	0	3	3	2	2	4	1	0	2	2	1	1	19	19	0	1
2	2	1	1	3	3	1	0	1	3	2	1	5	1	0	2	2	1	1	2	2	0	1
3	2	3	2	1	3	1	0	1	3	2	1	5	2	0	2	2	1	1	3	3	0	1
2	2	1	2	1	3	1	0	1	3	2	1	5	1	0	2	2	1	1	1	1	0	1
3	1	3	2	3	3	1	0	1	3	2	1	5	2	0	2	2	1	1	4	4	0	1
3	2	1	2	3	3	1	0	1	3	2	1	4	1	0	2	2	2	1	18	18	0	1
3	1	1	2	1	3	1	0	1	3	1	1	5	2	0	2	2	2	1	4	4	0	1
2	1	1	1	1	3	1	0	1	3	2	2	4	1	0	2	2	1	1	13	13	0	1
3	2	3	2	3	3	1	0	1	3	2	2	4	1	0	1	2	2	1	12	12	0	1
2	2	3	2	1	3	1	0	1	3	2	3	5	1	0	2	2	1	1	6	6	0	1
3	2	1	1	1	3	1	0	2	3	2	1	5	2	0	2	2	1	1	6	6	0	1
2	2	1	2	1	3	1	0	1	3	2	2	5	2	0	2	1	2	1	1	1	0	1
3	1	3	2	1	3	1	0	3	3	2	3	4	1	0	2	2	1	1	14	14	0	1
2	1	1	2	1	3	1	0	2	3	2	1	5	1	0	2	1	1	1	11	11	0	1
3	2	1	2	1	3	1	0	1	3	2	3	5	1	0	2	2	1	1	1	1	0	1
3	1	1	2	2	3	1	0	2	3	2	2	5	2	0	2	2	1	1	3	3	0	1
3	1	1	2	1	3	1	0	1	3	1	3	5	1	0	2	1	2	1	1	1	0	1
2	1	3	2	2	3	1	0	1	3	2	2	5	1	0	2	1	1	1	2	2	0	1
3	2	1	2	1	3	1	0	1	3	2	1	4	2	0	2	2	1	1	16	16	0	1
2	2	1	2	1	3	1	0	3	3	2	1	4	1	0	1	2	2	1	12	12	0	1
3	2	3	2	3	3	1	0	3	3	1	1	5	2	0	2	2	2	1	10	10	0	1
3	1	1	2	1	3	1	0	2	3	2	1	5	1	0	2	2	2	1	1	1	0	1
3	2	1	2	3	3	1	0	1	3	1	1	5	1	0	2	2	2	1	6	6	0	1
2	2	1	2	2	3	1	0	1	3	2	2	5	2	0	2	2	1	1	2	2	0	1
2	2	3	2	1	3	1	0	1	3	1	3	5	1	0	2	2	2	1	6	6	0	1
3	1	3	2	1	3	1	0	3	3	2	1	5	1	0	2	2	1	1	1	1	0	1
3	2	1	2	3	3	1	0	3	3	2	2	5	1	0	2	2	1	1	11	11	0	1
3	1	2	2	1	3	1	0	1	3	2	3	4	2	0	2	2	2	1	13	13	0	1
3	2	1	1	3	3	1	0	2	3	2	2	5	1	0	2	2	1	1	3	3	0	1
2	2	1	1	1	3	1	0	1	3	2	3	5	2	0	2	2	1	1	9	9	0	1
3	2	1	2	1	3	1	0	1	3	2	1	5	1	0	2	2	1	1	1	1	0	1
3	1	1	2	3	3	1	0	3	3	2	1	5	1	0	1	1	2	1	5	5	0	1
3	1	1	2	1	3	1	0	1	3	2	1	5	2	0	2	2	1	1	3	3	0	1
3	2	1	2	3	3	1	0	3	1	2	3	2	1	1	1	2	2	0	101	101	2	1
3	2	1	2	3	2	1	0	3	2	2	3	3	1	0	1	2	2	1	127	127	0	1
2	2	1	2	2	3	2	0	3	1	2	1	1	1	2	1	1	2	0	197	197	2	1
3	2	1	2	3	3	1	0	2	1	1	1	3	2	0	2	1	2	1	82	82	0	1
3	2	1	2	1	3	1	0	1	3	2	3	4	1	0	2	2	1	1	38	38	0	1
2	2	1	2	3	3	1	0	3	2	2	1	2	1	1	1	2	1	0	32	32	2	1
3	2	1	1	2	3	1	0	3	1	1	3	1	1	2	1	2	1	0	120	120	2	1
3	1	1	2	2	3	1	0	3	1	2	3	1	1	1	2	2	1	0	4	4	2	1
2	2	1	2	1	3	1	0	3	2	2	3	1	2	1	2	1	2	0	46	46	2	1
2	2	1	2	1	3	1	0	3	2	2	1	2	1	0	2	2	1	1	188	188	0	1
2	2	1	2	1	2	2	0	3	2	2	1	1	1	0	1	2	1	1	218	218	0	1
2	2	1	2	1	3	1	0	3	2	2	1	1	1	1	1	2	2	0	88	88	2	1
2	1	1	2	1	3	1	0	3	2	2	1	1	2	0	2	2	1	1	199	199	0	1
3	2	1	2	1	3	1	0	1	2	2	1	3	1	0	1	1	2	1	86	86	0	1
3	2	1	2	3	3	1	0	3	2	2	1	1	2	2	2	1	2	0	217	217	2	1
3	1	2	2	1	3	1	0	3	2	2	1	1	1	1	2	2	1	0	9	9	2	1
2	2	1	1	1	3	1	0	3	1	2	1	1	1	0	2	1	1	1	247	247	0	1
2	2	1	2	1	3	1	0	3	1	2	3	1	2	0	2	2	1	1	249	249	0	1
3	1	1	2	1	3	1	0	3	2	2	3	1	1	2	1	1	2	0	77	77	2	1
2	2	1	2	1	3	1	0	3	1	1	2	1	1	0	2	2	1	1	246	246	0	1
2	2	1	2	2	3	1	0	3	1	2	1	1	1	1	1	1	1	0	244	244	2	1
2	1	1	2	1	3	1	0	3	1	2	3	1	1	0	1	1	2	1	245	245	0	1
2	2	2	2	1	3	1	0	3	2	2	3	1	1	1	1	2	2	0	24	24	2	1
2	1	1	2	1	3	1	0	3	1	2	3	1	1	1	1	2	1	0	138	138	2	1
3	2	1	2	1	3	1	0	3	2	2	2	1	2	2	2	2	1	0	79	79	2	1
3	2	1	2	3	3	1	0	3	2	2	1	1	1	1	2	1	1	0	3	3	2	1
2	1	1	2	2	3	1	0	3	1	2	1	1	1	0	1	1	2	1	249	249	0	1
3	1	1	2	1	3	1	0	3	2	2	1	1	1	1	2	2	1	0	3	3	2	1
3	1	1	2	3	3	1	0	3	2	2	1	1	1	1	2	2	1	0	8	8	2	1
3	2	1	2	3	3	1	0	3	2	2	3	1	1	1	2	1	2	0	21	21	2	1
3	2	1	2	1	3	2	0	3	1	2	1	1	1	1	1	2	1	0	15	15	2	1
3	2	1	2	1	3	1	0	3	1	2	1	1	1	1	1	2	1	0	11	11	2	1
2	2	1	2	1	3	1	0	3	1	2	1	1	1	0	1	2	1	1	246	246	0	1
3	1	1	2	1	3	1	0	3	1	1	1	1	1	2	1	2	1	0	232	232	2	1
3	2	1	2	3	3	1	0	3	1	2	2	1	1	2	1	2	2	0	193	193	2	1
1	1	1	2	2	3	1	0	3	1	2	2	1	2	0	2	2	1	1	251	251	0	1
3	1	1	2	2	3	1	0	3	1	2	2	1	1	2	1	2	2	0	11	11	2	1
2	1	1	2	1	3	1	0	3	1	2	1	1	2	0	2	1	2	1	251	251	0	1
2	2	1	2	2	3	1	0	3	2	2	2	1	2	1	2	2	1	0	106	106	2	1
2	2	1	2	1	3	1	0	3	2	2	1	1	2	0	2	2	1	1	251	251	0	1
3	2	1	2	1	3	1	0	3	2	2	3	1	2	1	2	2	1	0	8	8	2	1
2	1	1	2	1	3	1	0	3	1	2	1	1	1	0	1	2	2	1	242	242	0	1
3	1	1	1	1	3	1	0	3	1	2	3	1	2	0	2	1	1	1	246	246	0	1
3	2	1	2	1	3	1	0	3	1	1	1	1	1	2	1	2	2	0	21	21	2	1
3	2	1	2	3	3	1	0	3	2	2	3	1	1	1	2	2	1	0	3	3	2	1
3	2	1	2	3	3	1	0	3	1	2	3	1	1	1	2	1	2	0	3	3	2	1
3	1	1	2	1	3	1	0	3	1	2	3	1	1	2	2	1	2	0	168	168	2	1
3	1	1	2	1	3	1	0	3	2	2	2	1	1	1	1	2	2	0	110	110	2	1
2	2	1	2	3	3	1	0	3	2	2	1	1	1	1	2	2	1	0	71	71	2	1
3	1	1	2	1	3	1	0	3	2	2	1	1	1	1	2	2	1	0	181	181	2	1
2	2	1	2	3	3	1	0	3	2	2	2	1	1	0	1	1	1	1	251	251	0	1
3	2	1	2	1	3	1	0	3	2	2	1	1	1	0	1	2	2	1	247	247	0	1
3	1	1	2	1	3	1	0	3	2	2	3	1	1	2	1	2	2	0	42	42	2	1
1	2	1	1	2	3	1	0	3	1	1	1	1	1	0	1	2	2	1	232	232	0	1
2	2	1	2	1	3	1	0	3	1	2	1	1	1	0	1	2	2	1	247	247	0	1
3	2	1	2	3	3	1	0	3	2	1	1	1	2	1	1	2	2	0	153	153	2	1
3	2	1	2	3	3	1	0	3	2	2	1	1	1	2	2	2	1	0	90	90	2	1
3	2	1	2	1	3	1	0	3	1	2	1	1	1	1	1	2	1	0	33	33	2	1
3	2	1	2	1	3	1	0	3	1	2	2	1	1	0	1	1	1	1	240	240	0	1
2	2	1	2	1	3	1	0	3	1	1	2	1	1	0	2	2	1	1	250	250	0	1
2	2	1	1	1	2	2	0	3	2	2	1	1	1	1	1	2	2	0	60	60	2	1
3	2	1	2	1	3	1	0	3	1	1	1	1	1	0	1	2	2	1	245	245	0	1
2	2	1	2	1	3	1	0	3	1	2	2	1	1	0	1	1	1	1	246	246	0	1
3	2	1	2	3	3	1	0	3	1	2	1	1	1	2	1	2	2	0	16	16	2	1
3	1	1	2	1	3	1	0	3	2	2	2	1	1	2	2	2	1	0	8	8	2	1
2	2	1	1	1	3	2	0	3	1	2	1	1	1	0	2	2	1	1	241	241	0	1
2	2	1	2	1	3	1	0	3	2	2	1	1	1	0	1	2	1	1	242	242	0	1
2	1	1	2	1	3	2	0	3	1	2	1	1	1	1	2	2	1	0	86	86	2	1
2	1	1	2	1	3	1	0	3	1	2	3	1	2	0	2	2	1	1	243	243	0	1
3	2	1	1	1	3	1	0	3	2	2	3	1	1	2	2	2	1	0	77	77	2	1
3	2	1	2	3	3	1	0	3	1	2	1	1	1	2	1	2	2	0	34	34	2	1
3	2	1	2	1	3	1	0	3	2	2	3	1	2	2	2	2	1	0	67	67	2	1
2	1	1	2	2	3	1	0	3	1	2	1	1	1	0	1	2	1	1	245	245	0	1
2	1	1	2	1	3	2	0	3	1	2	1	1	1	0	2	2	1	1	244	244	0	1
3	2	1	2	3	3	1	0	3	2	2	1	1	1	2	2	2	1	0	28	28	2	1
2	2	1	1	3	3	1	0	3	2	2	3	1	1	1	2	1	1	0	13	13	2	1
2	2	1	2	3	3	1	0	3	1	2	1	1	2	0	2	1	1	1	241	241	0	1
2	1	1	2	1	3	2	0	3	1	2	1	1	1	0	2	2	1	1	244	244	0	1
3	1	1	2	1	3	1	0	3	2	2	1	1	1	1	2	2	1	0	15	15	2	1
1	1	1	2	1	3	1	0	3	2	2	3	1	2	0	2	2	1	1	245	245	0	1
2	1	1	2	1	3	1	0	3	1	2	1	1	2	1	2	2	1	0	94	94	2	1
3	2	1	2	3	3	1	0	3	1	2	2	1	1	1	1	2	1	0	185	185	2	1
2	1	1	2	1	3	1	0	3	1	2	1	1	1	0	2	1	1	1	244	244	0	1
2	2	1	2	1	3	1	0	3	1	2	3	1	2	0	2	1	2	1	240	240	0	1
2	2	1	2	1	3	1	0	3	1	1	1	1	1	0	1	2	2	1	239	239	0	1
2	2	1	2	1	3	1	0	3	1	2	1	1	1	0	1	1	2	1	235	235	0	1
2	2	1	2	3	3	1	0	3	2	2	1	1	1	0	1	2	2	1	236	236	0	1
2	1	1	2	1	3	1	0	3	2	2	3	1	1	1	1	2	1	0	20	20	2	1
2	1	1	2	1	3	1	0	3	1	2	1	1	1	0	1	2	2	1	232	232	0	1
3	2	1	2	3	3	1	0	3	1	1	2	1	2	0	1	1	2	1	249	249	0	1
3	1	1	2	1	3	1	0	3	1	2	1	1	1	2	1	2	2	0	63	63	2	1
3	1	1	2	1	3	1	0	3	2	2	1	1	1	2	1	2	1	0	238	238	2	1
3	2	1	2	3	3	1	0	3	1	2	2	1	1	1	1	1	2	0	156	156	2	1
2	2	1	2	1	3	1	0	3	1	2	1	1	1	0	1	2	1	1	236	236	0	1
1	2	1	2	1	3	1	0	3	2	2	1	1	1	0	2	2	1	1	239	239	0	1
1	2	1	2	1	3	2	0	3	1	2	1	1	2	1	2	1	1	0	183	183	2	1
3	2	1	2	1	2	2	0	3	1	2	1	1	1	1	2	2	1	0	10	10	2	1
3	2	1	2	1	2	2	0	3	1	2	1	1	1	0	1	1	2	1	232	232	0	1
1	2	1	2	1	3	1	0	3	1	2	3	1	1	0	1	2	2	1	232	232	0	1
3	1	1	2	3	3	1	0	3	1	2	2	1	1	1	2	2	1	0	2	2	2	1
3	1	1	2	1	3	1	0	3	2	2	2	1	1	1	2	2	1	0	3	3	2	1
2	1	1	2	1	3	1	0	3	1	2	3	1	1	0	1	2	2	1	236	236	0	1
2	2	1	2	1	3	1	0	3	1	2	3	1	1	0	1	1	2	1	236	236	0	1
3	2	1	2	1	3	1	0	3	1	2	1	1	1	1	1	2	2	0	119	119	2	1
2	1	1	2	2	3	1	0	3	2	2	3	1	1	1	1	2	1	0	82	82	2	1
3	1	1	2	1	3	1	0	3	2	2	1	1	1	2	2	2	1	0	90	90	2	1
3	1	1	2	3	3	1	0	3	1	2	1	1	2	2	2	1	2	0	37	37	2	1
3	2	1	2	3	3	1	0	3	2	1	1	1	1	1	1	1	2	0	176	176	2	1
2	2	1	2	1	3	1	0	3	2	2	3	1	1	0	2	2	1	1	233	233	0	1
3	1	1	2	1	3	1	0	3	2	2	3	1	2	2	2	1	1	0	72	72	2	1
2	2	2	2	2	3	1	0	3	2	2	1	1	1	0	2	2	1	1	233	233	0	1
2	2	1	2	3	3	1	0	3	1	2	3	1	1	0	2	2	1	1	232	232	0	1
3	2	1	2	1	3	1	0	3	1	1	1	1	1	2	1	2	2	0	115	115	2	1
3	2	1	2	3	3	1	0	3	2	1	3	1	1	0	1	2	2	1	239	239	0	1
3	2	1	2	1	3	1	0	3	1	1	1	1	2	1	2	1	2	0	96	96	2	1
3	2	1	2	2	3	2	0	3	1	2	1	1	1	0	2	1	2	1	235	235	0	1
2	1	1	2	1	3	1	0	3	2	2	1	1	1	0	2	2	1	1	239	239	0	1
3	1	1	2	3	3	1	0	3	1	2	1	1	1	1	2	2	1	0	45	45	2	1
3	1	1	2	1	3	1	0	3	1	2	2	1	1	2	1	2	1	0	173	173	2	1
3	2	1	2	1	3	1	0	3	1	2	1	1	1	0	1	1	1	1	233	233	0	1
3	2	1	2	3	3	2	0	3	1	2	1	1	2	1	2	2	1	0	18	18	2	1
3	1	1	2	3	3	2	0	3	2	2	1	1	1	2	1	2	1	0	162	162	2	1
3	2	1	2	3	3	1	0	3	1	2	1	1	1	2	1	2	2	0	158	158	2	1
3	2	1	2	1	3	1	0	3	1	2	1	1	1	2	1	2	1	0	13	13	2	1
2	1	1	2	1	3	1	0	3	1	2	1	1	1	0	2	1	2	1	243	243	0	1
3	1	1	2	1	2	2	0	3	2	2	1	1	1	1	1	2	2	0	125	125	2	1
3	2	1	2	1	3	1	0	3	2	2	3	1	1	2	2	2	1	0	197	197	2	1
3	2	1	2	1	3	2	0	3	2	2	3	1	1	0	1	2	1	1	230	230	0	1
3	1	1	2	1	3	1	0	3	2	2	2	1	1	2	1	1	2	0	137	137	2	1
2	1	1	1	1	3	1	0	3	2	2	1	1	1	1	1	2	1	0	27	27	2	1
2	1	1	1	1	3	1	0	3	1	1	2	1	1	0	1	2	2	1	238	238	0	1
3	2	1	2	3	3	1	0	3	2	2	1	1	1	2	1	2	1	0	94	94	2	1
2	1	1	2	1	3	1	0	3	1	2	1	1	1	0	1	2	1	1	233	233	0	1
3	1	1	2	3	3	1	0	3	2	2	1	1	1	2	1	2	2	0	51	51	2	1
1	1	1	2	3	3	1	0	3	1	2	1	1	2	1	2	2	1	0	56	56	2	1
3	2	1	1	3	3	1	0	3	3	1	3	1	2	2	1	2	2	0	100	100	2	1
3	1	1	2	1	3	1	0	3	1	2	1	1	1	2	1	2	2	0	130	130	2	1
3	2	1	2	3	3	1	0	3	2	2	1	1	1	1	1	2	2	0	1	1	2	1
3	2	1	2	3	3	1	0	3	2	2	1	1	1	1	2	2	1	0	5	5	2	1
3	2	1	2	1	3	1	0	3	2	2	3	1	2	1	2	2	2	0	7	7	2	1
3	1	1	2	1	3	1	0	3	1	2	1	1	1	2	2	2	1	0	2	2	2	1
3	2	1	2	1	3	1	0	3	1	2	1	1	1	0	1	1	2	1	236	236	0	1
3	1	3	2	1	3	1	0	3	1	2	3	1	2	0	2	1	2	1	238	238	0	1
3	1	1	2	1	3	1	0	3	1	2	1	1	2	0	2	1	2	1	230	230	0	1
2	2	1	2	1	3	1	0	3	1	1	3	1	1	0	1	2	2	1	228	228	0	1
3	2	1	2	1	3	1	0	3	1	2	1	1	1	0	1	1	2	1	235	235	0	1
3	2	1	2	3	3	1	0	3	1	2	1	1	1	1	1	2	2	0	81	81	2	1
3	1	1	2	1	3	1	0	3	2	2	1	1	1	2	1	2	2	0	119	119	2	1
3	2	1	2	3	3	1	0	3	1	2	1	1	2	2	2	2	1	0	142	142	2	1
2	2	1	2	3	2	2	0	3	2	2	1	1	1	2	2	2	1	0	211	211	2	1
2	1	1	2	3	3	1	0	3	2	2	3	1	1	0	1	2	1	1	228	228	0	1
3	1	1	2	1	3	1	0	3	1	1	3	1	1	2	1	1	1	0	49	49	2	1
3	2	1	2	1	3	1	0	3	1	2	3	1	2	1	2	2	1	0	130	130	2	1
2	1	1	2	1	2	2	0	3	1	2	2	1	1	0	1	2	2	1	226	226	0	1
2	1	1	2	1	3	1	0	3	2	2	3	1	2	0	2	1	2	1	238	238	0	1
3	1	1	2	1	3	1	0	3	2	1	1	1	1	1	1	2	2	0	143	143	2	1
3	2	1	2	3	3	1	0	3	2	2	1	1	1	1	2	2	1	0	3	3	2	1
3	2	1	2	3	3	2	0	3	1	2	2	1	1	1	2	2	1	0	1	1	2	1
3	2	1	2	3	3	1	0	3	1	2	2	1	1	2	2	2	2	0	138	138	2	1
2	2	1	2	1	3	1	0	3	2	2	1	1	1	0	1	2	2	1	9	9	0	1
3	2	1	2	1	3	1	0	3	1	2	1	1	1	1	1	2	2	0	171	171	2	1
2	1	1	2	1	3	1	0	3	1	2	2	1	1	0	2	1	1	1	233	233	0	1
3	1	1	2	1	3	1	0	3	1	2	3	1	1	0	1	2	2	1	224	224	0	1
3	2	1	2	1	3	1	0	3	1	2	1	1	1	0	1	2	1	1	220	220	0	1
2	1	1	2	1	3	1	0	3	2	2	1	1	2	0	2	1	2	1	226	226	0	1
3	2	2	2	3	3	1	0	3	2	2	3	1	1	2	1	2	2	0	201	201	2	1
2	1	1	2	1	3	1	0	3	2	2	3	1	1	1	1	2	1	0	46	46	2	1
3	1	1	2	3	3	1	0	3	1	2	1	1	1	1	1	2	1	0	14	14	2	1
3	1	1	2	3	3	1	0	3	1	2	1	1	2	1	2	2	1	0	106	106	2	1
3	2	1	2	1	3	1	0	3	2	2	1	1	1	1	1	2	1	0	5	5	2	1
1	2	2	2	2	3	1	0	3	2	2	1	1	1	2	1	2	1	0	132	132	2	1
3	2	2	2	1	3	1	0	3	1	2	3	1	1	0	2	2	1	1	141	141	0	1
1	1	1	2	1	3	1	0	3	1	2	1	1	1	0	1	1	2	1	222	222	0	1
2	1	1	2	1	3	1	0	3	1	2	3	1	1	1	1	2	2	0	22	22	2	1
2	1	1	2	1	3	2	0	3	1	1	3	1	1	0	2	2	1	1	223	223	0	1
3	2	1	2	1	3	1	0	3	2	2	3	1	1	2	2	2	1	0	16	16	2	1
3	2	1	2	1	3	1	0	3	2	2	2	1	1	1	2	2	1	0	7	7	2	1
1	1	1	1	2	3	1	0	3	1	2	1	1	1	0	1	2	1	1	222	222	0	1
3	2	1	2	1	3	2	0	3	2	2	3	1	1	1	2	2	1	0	108	108	2	1
2	1	1	2	3	3	1	0	3	2	2	3	1	1	0	2	2	1	1	226	226	0	1
2	1	1	2	1	3	1	0	3	1	2	1	1	1	0	1	2	2	1	226	226	0	1
2	1	1	2	1	3	1	0	3	2	2	1	1	1	0	2	2	1	1	227	227	0	1
3	1	1	1	1	3	1	0	3	2	2	1	1	2	1	2	2	1	0	112	112	2	1
2	1	1	2	1	3	2	0	3	2	2	1	1	1	0	1	2	2	1	239	239	0	1
3	2	1	2	3	3	1	0	3	1	2	2	1	1	2	1	2	1	0	20	20	2	1
2	1	1	2	2	3	1	0	3	1	2	2	1	1	0	1	2	1	1	220	220	0	1
3	2	1	2	1	3	1	0	3	1	2	1	1	1	2	1	2	2	0	162	162	2	1
1	1	1	2	1	3	2	0	3	1	2	3	1	1	0	1	1	1	1	223	223	0	1
3	2	1	2	3	3	1	0	3	1	2	1	1	1	2	1	2	2	0	11	11	2	1
2	2	1	2	1	3	1	0	3	2	2	1	1	1	0	1	2	1	1	220	220	0	1
2	1	1	2	1	3	2	0	3	1	2	1	1	1	0	1	2	2	1	234	234	0	1
3	2	1	2	1	3	2	0	3	2	2	3	1	1	1	2	2	1	0	15	15	2	1
2	2	1	2	1	3	1	0	3	2	2	3	1	2	0	2	2	1	1	221	221	0	1
3	2	1	2	1	3	1	0	3	2	2	3	1	1	1	2	2	2	0	104	104	2	1
2	2	1	2	1	3	1	0	3	2	2	2	1	1	2	1	2	1	0	191	191	2	1
3	2	1	2	3	3	1	0	3	2	2	1	1	2	2	2	2	1	0	132	132	2	1
3	2	1	2	3	3	1	0	3	1	2	3	1	1	2	1	2	2	0	200	200	2	1
2	1	1	2	1	3	1	0	3	2	2	1	1	1	0	1	2	2	1	220	220	0	1
3	2	1	2	1	3	1	0	3	1	2	1	1	1	0	1	2	1	1	218	218	0	1
2	1	1	2	1	3	1	0	3	1	2	1	1	1	0	1	1	2	1	222	222	0	1
2	1	1	2	1	3	1	0	3	2	2	1	1	1	0	1	2	1	1	216	216	0	1
2	2	1	2	1	3	1	0	3	1	2	1	1	1	1	2	2	1	0	6	6	2	1
2	1	1	2	1	2	2	0	3	2	2	1	1	1	1	2	2	1	0	203	203	2	1
3	2	2	2	1	3	1	0	3	2	1	1	1	1	0	1	2	2	1	219	219	0	1
3	2	1	2	1	3	1	0	3	1	1	1	1	1	0	2	2	1	1	219	219	0	1
3	2	1	2	1	3	1	0	3	1	2	2	1	1	0	1	2	1	1	219	219	0	1
3	2	1	2	1	3	1	0	3	2	2	1	1	1	2	1	2	1	0	57	57	2	1
2	1	1	2	1	3	1	0	3	1	2	2	1	1	0	1	1	1	1	216	216	0	1
2	2	1	2	1	3	1	0	3	2	2	1	1	1	0	1	2	2	1	216	216	0	1
1	1	1	2	2	3	1	0	3	1	2	1	1	2	0	2	2	1	1	217	217	0	1
3	2	1	2	3	3	1	0	3	1	2	1	1	1	2	1	2	2	0	69	69	2	1
1	2	1	2	1	3	1	0	3	1	2	1	1	1	0	1	2	1	1	220	220	0	1
3	2	1	2	3	3	1	0	3	1	1	1	1	1	0	1	2	1	1	217	217	0	1
3	1	1	2	2	3	1	0	3	2	2	1	1	2	2	2	2	1	0	71	71	2	1
3	2	1	2	1	3	1	0	3	2	2	1	1	1	2	2	2	1	0	220	220	2	1
2	2	1	2	1	3	1	0	3	2	2	3	1	1	0	2	2	1	1	218	218	0	1
3	2	1	2	2	3	2	0	3	2	2	3	1	1	2	2	2	1	0	47	47	2	1
3	1	1	2	1	3	2	0	3	1	2	3	1	2	0	2	1	2	1	223	223	0	1
2	1	1	2	1	3	2	0	3	1	2	1	1	1	0	1	2	1	1	224	224	0	1
1	1	1	2	2	3	1	0	3	1	2	2	1	2	0	2	1	1	1	220	220	0	1
2	1	1	2	1	3	1	0	3	2	2	2	1	1	1	2	2	1	0	13	13	2	1
2	1	1	2	1	3	1	0	3	1	1	1	1	1	0	1	2	2	1	224	224	0	1
3	2	1	2	3	3	1	0	3	2	2	1	1	1	2	1	2	2	0	48	48	2	1
2	1	1	2	1	3	1	0	3	2	2	2	1	1	0	2	2	1	1	221	221	0	1
2	2	1	2	1	3	1	0	3	1	2	3	1	1	0	2	1	1	1	220	220	0	1
1	2	1	2	1	3	1	0	3	2	2	1	1	2	0	1	2	2	1	226	226	0	1
3	2	1	2	1	3	2	0	3	2	2	1	1	1	0	2	2	1	1	227	227	0	1
2	1	1	2	2	3	1	0	3	2	2	1	1	1	1	1	2	1	0	70	70	2	1
2	2	1	2	1	3	1	0	3	1	2	1	1	1	0	1	2	2	1	174	174	0	1
2	2	1	2	1	3	1	0	3	2	2	1	1	1	0	1	2	2	1	218	218	0	1
3	2	1	2	1	3	1	0	3	2	2	3	1	1	1	2	2	1	0	3	3	2	1
3	1	2	2	1	3	1	0	3	2	2	1	1	1	2	1	2	1	0	2	2	2	1
3	1	1	2	1	3	1	0	3	2	2	1	1	1	2	1	2	1	0	2	2	2	1
2	1	1	2	2	2	2	0	3	2	2	1	1	1	2	1	2	2	0	91	91	2	1
3	1	1	2	1	3	1	0	3	1	2	1	1	1	0	1	2	2	1	216	216	0	1
3	1	1	2	1	3	1	0	3	2	2	1	1	1	1	2	2	1	0	35	35	2	1
3	1	1	2	3	3	1	0	3	1	2	1	1	2	1	2	2	1	0	11	11	2	1
2	1	1	2	2	3	1	0	3	2	2	1	1	1	1	1	2	1	0	1	1	2	1
3	2	1	2	3	3	1	0	3	2	2	2	1	1	1	2	2	1	0	3	3	2	1
3	1	1	2	1	3	1	0	3	1	2	3	1	1	1	1	2	1	0	9	9	2	1
3	2	1	2	3	3	1	0	3	1	1	3	1	2	2	2	2	1	0	147	147	2	1
3	1	1	2	2	3	1	0	3	1	2	3	1	2	2	2	1	2	0	52	52	2	1
3	1	1	2	1	3	1	0	3	1	2	3	1	1	1	1	2	2	0	53	53	2	1
1	1	1	2	2	3	1	0	3	1	2	3	1	2	0	2	1	1	1	204	204	0	1
3	2	1	2	1	3	1	0	3	1	1	3	1	1	2	1	2	2	0	108	108	2	1
3	2	1	2	3	3	1	0	3	1	2	2	1	1	1	1	2	2	0	87	87	2	1
2	2	1	2	2	3	1	0	3	1	2	1	1	1	0	1	2	1	1	208	208	0	1
3	2	1	2	1	3	1	0	3	1	1	1	1	1	1	1	1	2	0	112	112	2	1
2	1	1	2	1	3	1	0	3	2	2	1	1	1	0	1	2	1	1	210	210	0	1
2	2	1	2	1	3	1	0	3	2	2	1	1	1	0	1	2	2	1	211	211	0	1
3	2	2	2	3	3	1	0	3	2	2	1	1	1	0	1	2	2	1	209	209	0	1
3	1	1	2	2	3	2	0	3	1	1	1	1	2	1	1	2	2	0	55	55	2	1
3	2	1	2	3	3	1	0	3	2	2	3	1	2	2	2	2	1	0	171	171	2	1
2	2	1	2	1	3	1	0	3	1	2	1	1	1	0	2	2	2	1	211	211	0	1
2	1	1	2	1	2	2	0	3	2	2	3	1	1	2	2	2	1	0	168	168	2	1
3	1	1	2	1	3	1	0	3	2	2	3	1	1	0	1	2	1	1	204	204	0	1
2	1	1	2	1	3	1	0	3	1	2	1	1	1	1	2	2	1	0	81	81	2	1
3	1	1	2	2	3	1	0	3	1	2	1	1	1	2	1	2	2	0	121	121	2	1
3	2	1	2	1	3	1	0	3	1	2	2	1	1	1	1	2	2	0	175	175	2	1
2	2	1	2	1	3	2	0	3	2	2	1	1	1	0	2	2	1	1	206	206	0	1
3	2	1	2	2	3	1	0	3	2	2	1	1	1	2	2	2	1	0	5	5	2	1
1	1	1	1	1	3	1	0	3	1	2	3	1	2	0	2	2	1	1	213	213	0	1
1	2	1	2	1	3	1	0	3	2	2	1	1	1	0	1	2	2	1	213	213	0	1
3	2	1	2	1	3	1	0	3	2	2	1	1	2	2	2	2	1	0	70	70	2	1
2	2	1	1	2	3	1	0	3	2	2	3	1	1	0	2	2	1	1	213	213	0	1
2	2	1	2	3	3	1	0	3	1	2	3	1	1	0	1	1	2	1	210	210	0	1
3	1	1	2	1	3	1	0	3	1	2	3	1	1	1	2	2	1	0	28	28	2	1
3	1	1	2	2	3	1	0	3	2	2	3	1	1	2	1	2	1	0	192	192	2	1
3	1	1	2	1	3	1	0	3	1	2	3	1	1	2	1	1	2	0	12	12	2	1
3	2	1	2	3	3	1	0	3	2	2	1	1	1	2	2	2	1	0	28	28	2	1
3	1	1	2	1	3	1	0	3	2	1	1	1	1	1	2	2	1	0	21	21	2	1
2	2	1	2	1	3	1	0	3	1	2	2	1	2	2	2	1	2	0	18	18	2	1
3	2	1	2	3	3	1	0	3	1	2	1	1	1	2	2	2	2	0	30	30	2	1
3	1	1	2	1	3	1	0	3	2	2	1	1	1	1	1	2	2	0	81	81	2	1
2	2	1	1	2	3	1	0	3	2	2	3	1	1	0	1	2	1	1	204	204	0	1
3	2	1	2	3	3	1	0	3	2	2	2	1	1	1	1	2	1	0	35	35	2	1
3	1	1	2	1	3	1	0	3	2	2	1	1	1	0	2	2	1	1	209	209	0	1
3	2	1	2	1	3	1	0	3	2	2	1	1	1	1	1	2	1	0	59	59	2	1
3	2	1	2	3	3	1	0	3	1	1	1	1	1	2	1	1	2	0	190	190	2	1
2	1	1	2	1	3	1	0	3	1	2	1	1	1	0	2	2	1	1	211	211	0	1
2	2	1	2	2	3	1	0	3	1	2	2	1	1	0	1	2	1	1	154	154	0	1
2	1	1	2	1	3	1	0	3	1	2	3	1	1	0	1	1	2	1	215	215	0	1
3	2	1	2	3	3	1	0	3	1	1	1	1	1	2	1	2	1	0	195	195	2	1
3	1	1	2	3	3	1	0	3	2	2	3	1	1	1	2	2	1	0	172	172	2	1
3	2	1	2	3	3	1	0	3	1	2	3	1	1	0	1	2	1	1	208	208	0	1
3	1	1	2	1	3	1	0	3	2	1	1	1	1	0	1	1	1	1	212	212	0	1
3	2	1	2	1	3	1	0	3	1	2	3	1	1	2	2	2	1	0	45	45	2	1
2	2	1	2	1	3	1	0	3	1	2	1	1	1	0	1	2	2	1	214	214	0	1
2	1	1	2	1	3	1	0	3	1	1	3	1	1	0	2	1	2	1	209	209	0	1
2	1	1	2	1	3	1	0	3	1	2	3	1	1	2	2	2	1	0	59	59	2	1
1	2	1	2	1	3	1	0	3	1	1	3	1	1	0	1	2	1	1	213	213	0	1
3	2	1	2	1	3	1	0	3	2	2	1	1	1	2	1	2	2	0	142	142	2	1
3	2	1	2	1	3	1	0	3	1	2	2	1	1	0	1	2	1	1	212	212	0	1
3	2	1	2	1	3	1	0	3	2	2	1	1	1	0	1	1	1	1	204	204	0	1
3	1	1	2	1	3	1	0	3	1	1	2	1	1	2	1	2	2	0	141	141	2	1
2	1	1	1	1	3	1	0	3	1	2	1	1	1	0	1	1	2	1	212	212	0	1
3	2	1	2	1	3	1	0	3	1	2	1	1	1	0	1	1	1	1	204	204	0	1
2	1	1	2	3	3	1	0	3	1	1	3	1	1	0	2	1	2	1	213	213	0	1
3	2	1	2	1	3	1	0	3	2	2	1	1	1	2	2	2	1	0	4	4	2	1
2	2	2	2	2	3	1	0	3	1	2	1	1	1	1	2	2	1	0	65	65	2	1
3	2	1	2	2	3	1	0	3	1	2	2	1	1	2	1	2	2	0	205	205	2	1
1	2	1	2	2	3	1	0	3	2	2	2	1	1	2	1	2	1	0	186	186	2	1
2	1	1	2	1	3	1	0	3	2	2	1	1	2	0	2	2	1	1	209	209	0	1
2	2	1	2	1	3	2	0	3	2	1	2	1	1	0	1	2	1	1	210	210	0	1
2	1	1	2	1	3	1	0	3	1	2	3	1	1	1	2	2	1	0	14	14	2	1
2	1	1	2	1	3	1	0	3	1	1	2	1	1	0	1	1	1	1	210	210	0	1
2	1	1	2	1	3	2	0	3	2	2	1	1	1	0	1	2	2	1	206	206	0	1
1	1	1	2	2	2	2	0	3	1	2	1	1	1	0	2	1	2	1	207	207	0	1
3	2	1	2	1	3	1	0	3	2	2	1	1	1	0	1	2	2	1	207	207	0	1
2	1	1	2	1	3	2	0	3	2	2	1	1	1	0	2	2	1	1	212	212	0	1
3	2	1	2	1	3	2	0	3	1	2	3	1	2	2	2	1	2	0	158	158	2	1
2	2	1	2	3	3	1	0	3	1	2	1	1	1	2	2	1	2	0	198	198	2	1
3	2	1	2	1	3	1	0	3	2	2	1	1	1	2	2	2	1	0	136	136	2	1
2	2	1	2	3	3	1	0	3	3	1	3	1	1	1	2	1	1	0	120	120	2	1
3	2	1	2	1	3	1	0	3	3	1	1	1	1	1	1	2	2	0	47	47	2	1
2	1	1	2	1	3	1	0	3	1	2	3	1	1	2	1	2	2	0	102	102	2	1
2	1	1	2	1	3	1	0	3	2	2	1	1	1	0	1	2	1	1	211	211	0	1
2	1	2	2	3	3	1	0	3	2	2	1	1	2	1	1	2	1	0	57	57	2	1
3	2	1	2	1	3	1	0	3	1	2	3	1	1	1	1	2	2	0	51	51	2	1
3	1	1	2	1	3	1	0	3	2	2	3	1	1	2	2	2	1	0	2	2	2	1
3	2	1	2	1	3	1	0	3	2	2	3	1	1	1	2	2	1	0	7	7	2	1
2	2	1	2	1	3	1	0	3	1	2	3	1	1	0	1	2	2	1	204	204	0	1
3	2	1	2	2	3	1	0	3	1	1	1	1	1	2	2	2	1	0	184	184	2	1
3	2	1	2	1	3	1	0	3	2	2	2	1	1	2	1	2	2	0	201	201	2	1
3	2	1	2	3	3	1	0	3	1	1	3	1	1	2	1	2	2	0	27	27	2	1
2	1	1	1	1	3	1	0	3	2	2	1	1	1	1	2	2	1	0	118	118	2	1
2	2	1	2	2	3	1	0	3	2	2	1	1	1	0	1	2	2	1	202	202	0	1
2	1	1	2	1	3	1	0	3	1	2	3	1	1	0	1	2	2	1	200	200	0	1
3	2	1	2	3	3	1	0	3	2	2	1	1	2	2	2	1	2	0	103	103	2	1
2	2	1	1	2	3	1	0	3	3	2	3	1	1	0	2	1	1	1	220	220	0	1
3	2	1	1	1	3	1	0	3	1	2	1	1	1	2	1	2	2	0	125	125	2	1
3	1	1	2	1	3	1	0	3	1	1	1	1	1	0	1	1	2	1	200	200	0	1
3	2	1	2	1	3	1	0	3	1	1	1	1	1	2	1	1	2	0	199	199	2	1
2	2	1	2	1	3	1	0	3	2	2	3	1	1	0	1	2	1	1	200	200	0	1
2	1	1	2	1	3	1	0	3	1	1	3	1	1	0	1	1	2	1	198	198	0	1
1	2	1	1	2	3	1	0	3	1	1	3	1	2	0	2	1	2	1	195	195	0	1
2	2	1	2	1	3	1	0	3	2	2	2	1	1	0	1	2	1	1	198	198	0	1
3	1	1	2	1	3	1	0	3	2	2	2	1	1	1	2	2	1	0	21	21	2	1
2	1	2	2	2	3	1	0	3	2	2	3	1	1	1	1	2	2	0	89	89	2	1
1	1	1	2	1	3	1	0	3	1	1	3	1	1	0	1	1	2	1	194	194	0	1
3	2	1	2	3	3	1	0	3	1	2	3	1	1	2	1	2	2	0	86	86	2	1
3	1	1	2	1	3	1	0	3	1	2	1	1	1	2	1	2	1	0	146	146	2	1
3	1	1	2	1	3	1	0	3	1	2	1	1	1	2	1	1	2	0	112	112	2	1
3	1	1	2	1	2	2	0	3	1	2	1	1	1	2	1	1	1	0	20	20	2	1
3	1	1	2	1	3	1	0	3	1	2	3	1	2	2	2	1	2	0	19	19	2	1
2	1	1	2	1	3	1	0	3	2	2	1	1	1	0	2	2	2	1	66	66	0	1
3	1	1	2	1	3	1	0	3	2	2	3	1	2	1	2	2	1	0	41	41	2	1
2	1	1	2	1	3	1	0	3	1	2	2	1	1	0	1	1	1	1	193	193	0	1
3	2	2	2	1	3	1	0	3	1	2	1	1	1	1	2	2	1	0	34	34	2	1
3	1	1	2	1	3	1	0	3	1	2	2	1	1	0	1	2	2	1	194	194	0	1
2	1	1	2	1	3	1	0	3	1	2	1	1	1	0	1	1	2	1	203	203	0	1
2	2	1	2	1	3	1	0	3	2	2	1	1	1	0	1	2	1	1	182	182	0	1
3	2	1	2	1	3	1	0	3	2	2	2	1	1	1	2	2	1	0	23	23	2	1
2	2	1	2	1	3	1	0	3	2	2	1	1	1	0	2	2	2	1	197	197	0	1
2	2	1	2	3	3	1	0	3	1	2	1	1	2	0	2	2	2	1	203	203	0	1
2	1	1	1	2	3	1	0	3	2	2	1	1	2	0	2	1	2	1	194	194	0	1
3	1	1	2	3	3	1	0	3	1	1	1	1	1	2	1	2	2	0	27	27	2	1
3	2	1	2	3	3	1	0	3	1	2	2	1	1	2	2	1	2	0	67	67	2	1
3	1	1	1	1	3	1	0	3	1	2	1	1	1	0	2	1	2	1	197	197	0	1
3	1	1	2	1	3	1	0	3	2	2	1	1	2	2	2	1	2	0	128	128	2	1
3	1	1	1	1	3	1	0	3	1	2	3	1	1	2	2	2	1	0	124	124	2	1
1	2	1	2	2	3	2	0	3	3	1	3	1	1	0	1	2	2	1	173	173	0	1
3	1	1	2	1	3	1	0	3	2	2	3	1	1	1	2	2	1	0	34	34	2	1
2	2	1	2	1	3	1	0	3	1	1	3	1	2	0	2	1	2	1	200	200	0	1
3	2	1	2	3	3	1	0	3	2	2	1	1	1	2	1	2	2	0	70	70	2	1
1	2	1	2	1	3	1	0	3	2	2	1	1	1	0	1	2	1	1	197	197	0	1
2	1	1	2	1	3	1	0	3	2	2	3	1	1	0	1	2	1	1	195	195	0	1
2	2	1	2	1	3	1	0	3	1	2	3	1	1	0	1	1	2	1	158	158	0	1
2	2	1	2	3	3	2	0	3	1	2	2	1	1	0	2	2	1	1	193	193	0	1
3	2	1	2	3	3	1	0	3	2	2	1	1	1	1	1	2	2	0	8	8	2	1
1	2	1	2	2	3	1	0	3	2	2	1	1	1	0	1	2	2	1	200	200	0	1
3	2	1	2	3	3	1	0	3	1	2	1	1	1	2	1	2	2	0	119	119	2	1
3	1	1	2	1	3	1	0	3	2	2	1	1	1	1	1	2	2	0	43	43	2	1
2	2	1	2	1	3	1	0	3	2	2	1	1	1	0	2	2	1	1	198	198	0	1
2	2	1	2	3	3	1	0	3	2	2	1	1	1	1	1	2	2	0	102	102	2	1
3	1	1	2	1	3	1	0	3	2	1	2	1	1	2	1	2	1	0	61	61	2	1
2	1	1	2	1	3	1	0	3	1	2	1	1	2	0	2	1	2	1	166	166	0	1
2	2	1	2	1	3	1	0	3	2	2	1	1	1	0	1	2	1	1	197	197	0	1
3	2	2	2	2	3	1	0	3	1	1	1	1	1	0	1	2	2	1	198	198	0	1
2	2	1	1	1	3	1	0	3	1	1	1	1	1	0	1	2	2	1	194	194	0	1
2	2	1	2	1	3	2	0	3	1	1	1	1	1	0	2	1	1	1	203	203	0	1
1	1	1	1	1	3	1	0	3	1	2	3	1	1	0	1	2	2	1	194	194	0	1
3	1	1	2	2	3	1	0	3	1	2	3	1	1	2	1	1	2	0	152	152	2	1
1	2	1	1	2	3	1	0	3	1	2	3	1	1	0	1	1	2	1	195	195	0	1
1	1	1	2	1	3	1	0	3	1	2	1	1	1	0	1	2	2	1	194	194	0	1
3	1	1	2	3	3	1	0	3	2	2	1	1	1	2	1	2	2	0	96	96	2	1
2	1	1	2	1	3	1	0	3	1	2	1	1	1	0	1	1	2	1	192	192	0	1
3	2	1	2	1	3	1	0	3	2	2	3	1	2	0	2	1	1	1	193	193	0	1
3	2	1	2	1	3	1	0	3	1	2	3	1	1	1	1	2	1	0	101	101	2	1
3	1	1	2	1	3	1	0	3	2	2	3	1	1	2	2	2	1	0	135	135	2	1
2	1	1	2	1	3	1	0	3	2	2	1	1	1	0	1	2	1	1	201	201	0	1
1	2	1	2	1	3	1	0	3	1	2	2	1	1	0	1	2	1	1	198	198	0	1
3	1	1	2	1	3	1	0	3	2	2	1	1	1	1	2	2	1	0	30	30	2	1
2	2	1	2	1	3	2	0	3	2	2	3	1	1	1	1	2	2	0	39	39	2	1
3	2	1	2	3	3	1	0	3	2	2	1	1	2	1	2	2	1	0	176	176	2	1
3	2	1	2	3	3	1	0	3	2	2	3	1	1	1	1	2	1	0	105	105	2	1
3	1	1	2	1	3	1	0	3	1	2	2	2	1	2	1	1	1	0	139	139	2	1
1	2	1	2	2	3	1	0	3	1	2	2	2	2	0	2	1	1	1	184	184	0	1
3	1	1	2	1	2	2	0	3	1	2	2	1	2	1	1	2	2	0	22	22	2	1
2	2	1	2	1	3	1	0	3	1	2	1	2	1	0	1	2	2	1	184	184	0	1
3	2	1	2	1	3	1	0	3	2	2	1	2	1	1	2	2	1	0	12	12	2	1
2	1	1	2	1	3	1	0	3	1	2	1	2	1	1	1	1	2	0	44	44	2	1
3	2	1	2	3	3	1	0	3	1	2	3	2	1	2	2	2	1	0	74	74	2	1
2	1	1	2	1	3	1	0	3	1	2	1	2	1	0	1	2	2	1	191	191	0	1
2	1	1	2	3	3	1	0	3	2	2	3	2	1	1	1	2	1	0	15	15	2	1
1	2	1	2	1	3	1	0	3	2	2	1	2	2	0	2	2	1	1	190	190	0	1
2	1	1	2	1	3	1	0	3	1	2	1	2	1	0	1	1	2	1	188	188	0	1
1	2	1	1	1	3	1	0	3	1	2	1	2	1	0	1	2	2	1	186	186	0	1
3	1	1	2	1	3	1	0	3	2	2	1	2	1	0	1	2	1	1	180	180	0	1
2	1	1	2	1	3	1	0	3	1	2	2	2	1	0	1	2	1	1	183	183	0	1
1	2	1	2	2	3	1	0	3	1	2	3	2	1	0	1	1	1	1	187	187	0	1
3	1	1	2	1	3	1	0	3	2	2	3	2	2	2	2	1	2	0	18	18	2	1
2	2	1	1	3	3	1	0	3	1	2	3	2	1	2	1	2	2	0	9	9	2	1
3	1	1	2	1	3	1	0	3	2	2	3	2	1	1	2	2	1	0	139	139	2	1
3	2	1	2	1	3	1	0	3	1	2	2	2	1	0	2	2	1	1	180	180	0	1
2	2	1	2	1	3	1	0	3	1	2	2	2	1	0	1	2	1	1	190	190	0	1
3	1	1	2	1	3	1	0	3	2	2	1	2	1	2	2	2	1	0	67	67	2	1
2	1	1	2	1	3	2	0	3	2	2	2	2	1	1	2	1	1	0	10	10	2	1
3	2	1	2	1	3	1	0	3	2	2	3	2	1	0	2	2	1	1	184	184	0	1
2	2	1	2	1	3	1	0	3	1	2	1	2	1	0	1	1	1	1	185	185	0	1
1	1	1	2	1	3	1	0	3	2	2	3	2	1	0	2	2	1	1	183	183	0	1
2	1	1	2	1	3	1	0	3	2	2	2	2	1	0	2	2	1	1	187	187	0	1
1	1	1	2	1	3	1	0	3	1	2	3	2	1	0	1	1	1	1	187	187	0	1
2	1	1	2	1	3	1	0	3	1	2	3	2	2	1	2	1	2	0	80	80	2	1
1	1	2	2	2	3	1	0	3	2	2	3	2	1	0	1	2	1	1	181	181	0	1
3	2	1	2	2	3	1	0	3	1	1	3	2	1	2	2	2	1	0	1	1	2	1
2	1	1	2	1	3	1	0	3	1	2	1	2	1	0	1	2	2	1	187	187	0	1
3	2	1	2	3	3	1	0	3	2	1	1	2	1	0	1	2	2	1	183	183	0	1
3	1	1	2	1	3	2	0	3	1	2	2	2	2	0	1	2	1	1	185	185	0	1
3	2	1	2	1	3	1	0	3	2	2	3	2	2	0	2	2	1	1	188	188	0	1
3	1	1	2	1	3	1	0	3	2	2	3	2	1	2	2	2	1	0	13	13	2	1
3	2	1	2	2	3	1	0	3	1	1	3	2	1	2	1	2	1	0	177	177	2	1
3	2	1	2	3	3	1	0	3	2	1	3	2	1	1	2	1	2	0	19	19	2	1
3	1	1	2	1	3	1	0	3	1	1	3	2	2	2	2	1	2	0	176	176	2	1
3	2	1	1	1	3	1	0	3	2	1	2	2	1	2	2	1	1	0	164	164	2	1
3	1	1	2	1	3	1	0	3	2	2	2	1	1	2	1	1	1	0	15	15	2	1
3	2	1	2	1	2	2	0	3	1	2	1	2	1	2	1	1	2	0	155	155	2	1
3	1	1	2	1	3	1	0	3	2	2	1	2	1	2	1	2	1	0	134	134	2	1
2	2	1	2	1	3	1	0	3	1	2	3	2	1	0	1	2	2	1	190	190	0	1
2	1	1	2	1	3	1	0	3	2	2	1	2	1	0	1	2	1	1	183	183	0	1
2	1	1	2	1	3	1	0	3	1	2	3	2	1	0	1	2	1	1	160	160	0	1
1	1	1	2	2	3	1	0	3	2	2	1	2	1	0	1	2	1	1	190	190	0	1
2	2	1	2	1	3	1	0	3	2	2	1	2	1	0	2	2	1	1	191	191	0	1
3	1	1	2	1	3	1	0	3	1	1	3	1	1	1	2	2	1	0	48	48	2	1
3	1	1	2	1	3	1	0	3	1	2	1	2	1	1	1	1	2	0	64	64	2	1
3	2	1	2	1	3	1	0	3	2	2	1	2	2	2	2	2	1	0	149	149	2	1
2	2	1	2	3	3	2	0	3	2	2	2	2	1	1	2	2	1	0	28	28	2	1
3	1	1	2	1	3	2	0	3	1	2	3	2	1	2	2	2	1	0	177	177	2	1
3	2	1	2	1	3	1	0	3	1	2	3	2	1	0	1	1	2	1	185	185	0	1
3	1	1	2	1	3	1	0	3	2	2	2	2	1	1	1	2	1	0	34	34	2	1
2	2	1	1	1	3	1	0	3	2	2	1	2	1	0	1	2	1	1	184	184	0	1
2	2	1	2	1	3	1	0	3	1	2	3	2	1	0	2	2	1	1	185	185	0	1
2	1	1	2	2	3	1	0	3	2	2	3	2	1	0	1	2	2	1	182	182	0	1
3	2	1	2	1	3	1	0	3	2	2	1	2	1	0	1	2	1	1	183	183	0	1
2	2	1	2	1	3	1	0	3	1	2	1	2	1	0	1	2	2	1	183	183	0	1
2	1	1	2	1	3	1	0	3	1	2	1	2	1	0	1	2	1	1	190	190	0	1
3	2	1	1	2	3	2	0	3	1	2	1	2	2	0	2	2	1	1	186	186	0	1
1	2	1	2	1	3	1	0	3	1	2	3	2	1	0	1	2	1	1	183	183	0	1
3	2	1	2	1	3	1	0	3	2	2	3	2	1	1	1	2	1	0	42	42	2	1
3	2	1	2	3	3	2	0	3	1	1	3	2	1	2	1	2	2	0	121	121	2	1
3	1	1	2	1	3	1	0	3	1	2	1	2	1	0	1	2	2	1	186	186	0	1
3	2	1	2	3	3	1	0	3	1	2	3	2	1	1	2	1	2	0	3	3	2	1
3	2	1	2	1	3	1	0	3	2	2	1	2	1	0	1	2	2	1	184	184	0	1
3	2	1	2	1	3	1	0	3	2	2	1	2	1	1	2	2	1	0	48	48	2	1
3	2	1	2	3	3	1	0	3	1	2	3	2	1	1	1	2	1	0	4	4	2	1
2	2	1	2	1	3	1	0	3	2	2	1	2	1	0	2	2	1	1	186	186	0	1
3	2	1	2	2	3	1	0	3	2	2	3	2	1	2	1	2	1	0	4	4	2	1
2	1	1	2	1	3	1	0	3	2	2	3	2	1	2	2	2	2	0	173	173	2	1
3	1	2	2	2	3	1	0	3	2	2	1	2	2	0	2	2	1	1	180	180	0	1
3	1	1	2	1	3	1	0	3	2	2	1	2	1	2	1	2	2	0	99	99	2	1
3	2	1	2	3	3	1	0	3	2	2	3	2	1	1	2	1	2	0	45	45	2	1
3	2	1	2	3	3	1	0	3	1	1	1	2	1	1	1	2	2	0	1	1	2	1
3	1	1	2	1	3	1	0	3	1	2	3	2	1	1	2	2	1	0	28	28	2	1
3	1	1	2	1	3	1	0	3	1	2	1	2	1	2	1	1	2	0	171	171	2	1
2	1	1	2	1	3	1	0	3	1	2	1	2	1	0	1	1	2	1	184	184	0	1
2	1	1	2	2	3	1	0	3	2	2	1	2	1	1	1	2	2	0	142	142	2	1
3	1	1	2	3	3	1	0	3	1	2	1	2	1	2	1	1	2	0	7	7	2	1
2	1	1	2	1	3	1	0	3	2	2	3	2	2	0	2	2	1	1	185	185	0	1
2	1	1	2	1	3	1	0	3	2	2	1	1	1	1	1	2	1	0	50	50	2	1
2	1	1	2	1	3	1	0	3	1	2	1	2	1	0	1	2	2	1	178	178	0	1
3	2	1	2	3	3	1	0	3	2	2	1	2	2	0	2	2	1	1	172	172	0	1
2	2	1	2	1	3	1	0	3	2	2	1	2	1	1	1	2	1	0	65	65	2	1
3	2	1	2	3	3	1	0	3	2	2	3	2	1	0	2	2	1	1	178	178	0	1
3	1	1	2	1	3	2	0	3	2	1	1	2	1	2	2	2	1	0	107	107	2	1
2	2	1	2	1	3	1	0	3	2	2	1	2	1	2	1	2	1	0	161	161	2	1
[truncated: 31,611 more rows]
