# Supplementary material for: Risk and prognosis of second primary malignancies in patients with follicular lymphoma in the era of rituximab: A population study based on the SEER database
Source: PLoS One. 2025 May 28;20(5):e0324532. doi: 10.1371/journal.pone.0324532 (PMC12118830; doi:10.1371/journal.pone.0324532)
Supplement: S17 Table — (XLSX) [file pone.0324532.s018.xlsx]

## Sheet: Sheet1
age	Sex	Race	eth	Marital status	income	Rural-Urban	spm	B Symptoms	Ann	Site	grade	Year of diagnosis	ttt	LSS	Surg	Rad	Chem	status	time	ctime	Cstauts
3	1	1	2	2	3	1	0	3	2	2	1	1	2	1	2	2	1	0	22	22	2
2	1	2	2	1	3	1	0	3	2	2	1	1	1	2	1	2	1	0	189	189	2
2	1	1	2	2	3	1	0	3	1	2	2	1	2	0	2	2	1	1	221	221	0
2	2	1	2	1	3	1	0	3	1	2	1	1	2	0	2	1	2	1	234	234	0
2	1	1	1	3	3	1	0	3	2	2	1	1	2	1	2	2	1	0	41	41	2
3	2	1	2	3	3	1	0	3	2	2	1	1	2	0	1	2	1	1	220	220	0
2	1	1	2	2	3	1	0	3	2	2	1	1	2	1	2	2	1	0	128	128	2
3	2	3	2	1	3	1	0	3	1	2	2	1	2	2	2	1	1	0	122	122	2
3	2	1	2	2	3	1	0	3	3	2	1	1	1	2	2	2	1	0	180	180	2
3	2	1	2	2	3	1	0	3	1	2	1	1	1	2	1	2	2	0	177	177	2
2	2	3	2	1	3	1	0	3	2	2	1	1	1	0	2	1	2	1	243	243	0
1	2	1	2	1	3	1	0	3	2	2	1	1	2	0	2	2	2	1	234	234	0
2	1	1	2	1	3	1	0	3	1	2	3	1	1	0	2	1	2	1	227	227	0
3	2	1	1	3	3	1	0	3	1	2	2	1	2	2	2	1	1	0	57	57	2
2	1	2	2	3	3	1	0	3	2	2	1	1	2	1	2	2	1	0	6	6	2
3	1	1	1	3	3	1	0	3	1	2	1	1	1	1	2	1	1	0	131	131	2
2	2	1	2	1	3	1	0	3	1	2	2	1	1	0	1	2	1	1	231	231	0
3	2	1	2	3	3	1	0	3	2	2	2	1	2	0	2	1	1	1	234	234	0
2	1	1	2	2	3	1	0	3	1	2	1	1	2	0	2	1	2	1	233	233	0
3	2	1	2	1	3	1	0	3	1	2	2	1	1	2	1	2	2	0	161	161	2
2	1	1	2	1	3	1	0	3	2	2	1	1	1	1	1	2	1	0	25	25	2
2	1	1	2	1	3	1	0	3	1	1	1	1	1	0	1	2	1	1	241	241	0
1	1	2	2	2	3	1	0	3	2	2	1	1	1	2	1	2	1	0	62	62	2
2	1	1	2	2	3	1	0	3	1	2	1	1	1	2	1	1	2	0	36	36	2
2	1	1	2	3	3	1	0	3	2	2	3	1	1	1	2	2	1	0	114	114	2
3	2	1	2	1	3	1	0	3	2	2	1	1	1	2	2	2	1	0	103	103	2
1	1	1	2	1	3	1	0	3	2	2	1	1	2	0	2	2	1	1	248	248	0
3	2	1	2	3	3	1	0	3	1	2	2	1	1	2	2	1	1	0	96	96	2
2	2	2	2	3	3	1	0	3	1	1	2	1	1	0	1	2	1	1	19	19	0
3	2	1	2	1	3	1	0	3	1	2	1	1	1	1	1	2	2	0	54	54	2
3	2	1	2	3	3	1	0	3	1	2	2	1	1	2	2	1	1	0	190	190	2
1	1	1	2	3	3	1	0	3	1	2	2	1	1	0	1	1	1	1	248	248	0
3	2	1	2	3	3	1	0	3	1	1	2	1	2	0	2	2	1	1	224	224	0
3	2	1	2	1	3	1	0	3	1	2	2	1	1	1	1	1	2	0	24	24	2
2	2	3	2	1	3	1	0	3	2	2	3	1	1	1	2	2	1	0	68	68	2
2	2	2	2	1	3	1	0	3	2	2	3	1	1	0	2	2	1	1	224	224	0
3	1	1	2	1	3	1	0	3	1	2	2	1	1	0	2	1	1	1	223	223	0
2	1	1	2	1	3	1	0	3	2	2	1	1	2	0	2	2	1	1	238	238	0
3	1	3	2	1	3	1	0	3	1	2	1	1	1	2	2	2	1	0	32	32	2
3	1	1	2	3	3	1	0	3	2	2	2	1	1	1	2	2	1	0	4	4	2
2	2	1	2	1	3	1	0	3	1	2	2	1	1	0	2	2	1	1	237	237	0
2	2	1	2	1	3	1	0	3	2	2	1	1	1	0	2	2	1	1	237	237	0
3	1	1	2	1	3	1	0	3	1	2	1	1	2	2	2	2	1	0	93	93	2
2	1	1	1	1	3	1	0	3	2	2	1	1	1	0	2	2	1	1	220	220	0
3	2	3	2	1	3	1	0	3	1	2	1	1	1	1	2	2	1	0	57	57	2
1	1	1	1	1	3	1	0	3	2	2	1	1	1	1	1	2	1	0	89	89	2
3	2	3	2	3	3	1	0	3	2	2	1	1	2	0	2	2	1	1	51	51	0
3	2	1	2	3	3	1	0	3	1	2	3	1	1	1	2	2	1	0	7	7	2
3	1	1	2	1	3	1	0	3	2	2	1	1	2	2	2	2	1	0	237	237	2
1	2	2	2	1	3	1	0	3	2	1	1	1	1	0	2	2	1	1	239	239	0
1	1	1	2	2	3	1	0	3	2	2	1	1	1	0	1	2	2	1	16	16	0
2	2	1	2	1	3	1	0	3	1	2	3	1	2	1	2	1	2	0	187	187	2
2	1	1	1	1	3	1	0	3	2	2	3	1	1	1	2	2	1	0	59	59	2
3	2	1	2	3	3	1	0	3	1	2	2	1	1	2	2	2	1	0	148	148	2
2	1	1	2	1	3	1	0	3	1	1	1	1	1	0	1	1	2	1	249	249	0
3	1	1	2	1	3	1	0	3	2	2	1	1	2	1	2	1	1	0	32	32	2
3	1	1	1	1	3	1	0	3	1	1	3	1	2	2	2	1	2	0	115	115	2
2	1	2	2	3	3	1	0	3	2	2	1	1	2	0	2	2	1	1	237	237	0
3	2	1	2	1	3	1	0	3	2	2	1	1	2	0	2	2	1	1	241	241	0
3	2	1	2	3	3	1	0	3	2	2	1	1	2	2	2	2	1	0	98	98	2
3	2	1	2	2	3	1	0	3	1	1	2	1	1	2	1	1	2	0	243	243	2
3	2	1	2	2	3	1	0	3	1	2	3	1	1	1	2	1	1	0	92	92	2
3	1	2	2	1	3	1	0	3	1	1	1	1	2	2	2	2	1	0	233	233	2
3	2	1	2	1	3	1	0	3	2	2	2	1	2	2	2	2	1	0	161	161	2
3	2	1	2	1	3	1	0	3	1	1	2	1	1	2	1	1	1	0	88	88	2
3	1	1	2	1	3	1	0	3	1	2	1	1	1	2	2	1	1	0	7	7	2
3	1	1	2	1	3	1	0	3	1	2	2	1	2	1	2	1	1	0	94	94	2
1	1	1	2	2	3	1	0	3	2	1	3	1	1	0	2	2	1	1	220	220	0
3	1	1	2	1	3	1	0	3	1	2	3	1	2	1	2	2	1	0	9	9	2
2	2	1	2	1	3	1	0	3	2	2	1	1	2	0	2	2	1	1	233	233	0
3	2	1	2	1	3	1	0	3	1	1	3	1	1	2	1	2	2	0	81	81	2
2	1	1	2	1	3	1	0	3	2	2	1	1	2	0	1	2	2	1	231	231	0
2	2	3	2	2	3	1	0	3	2	2	3	1	1	0	1	2	1	1	233	233	0
2	1	1	2	1	3	1	0	3	2	2	1	1	2	1	2	2	1	0	91	91	2
2	1	1	2	2	3	1	0	3	2	2	3	1	2	1	2	2	1	0	42	42	2
3	1	1	2	2	3	1	0	3	1	2	1	1	1	2	1	1	2	0	134	134	2
3	1	1	2	1	3	1	0	3	2	2	1	1	2	1	1	2	2	0	8	8	2
3	1	1	2	3	3	1	0	3	2	2	1	1	1	2	1	2	2	0	49	49	2
3	1	1	1	1	3	1	0	3	1	2	3	1	1	1	2	2	1	0	17	17	2
1	2	1	2	1	3	1	0	3	2	2	1	1	1	0	2	2	1	1	16	16	0
2	2	1	2	1	3	1	0	3	1	1	1	1	1	0	1	2	2	1	21	21	0
3	2	1	2	2	3	1	0	3	2	2	3	1	1	1	2	1	2	0	3	3	2
3	2	1	2	3	3	1	0	3	2	2	1	1	1	1	2	1	1	0	13	13	2
2	2	1	1	2	3	1	0	3	1	1	3	1	2	0	2	1	2	1	228	228	0
2	2	1	2	2	3	1	0	3	1	1	1	1	1	0	1	2	1	1	244	244	0
2	2	1	2	3	3	1	0	3	2	2	3	1	1	1	2	2	1	0	25	25	2
2	2	2	2	1	3	1	0	3	1	2	2	1	1	0	2	1	1	1	249	249	0
2	2	1	2	2	3	1	0	3	2	2	1	1	1	2	1	2	1	0	90	90	2
3	1	1	2	1	3	1	0	3	1	2	1	1	1	1	1	1	2	0	59	59	2
1	1	1	2	1	3	1	0	3	1	2	3	1	2	0	2	1	2	1	249	249	0
2	1	1	2	1	3	1	0	3	2	2	2	1	1	1	1	2	1	0	52	52	2
3	1	1	2	2	3	1	0	3	2	2	2	1	1	1	2	2	1	0	46	46	2
3	1	1	2	2	3	1	0	3	2	2	1	1	1	1	1	2	1	0	17	17	2
2	1	1	2	1	3	1	0	3	1	2	1	1	1	0	2	1	2	1	236	236	0
3	2	1	2	3	3	1	0	3	2	2	3	1	1	1	2	2	1	0	115	115	2
3	1	3	2	1	3	1	0	3	2	2	1	1	1	1	1	2	2	0	12	12	2
3	1	1	2	1	3	1	0	3	2	1	1	1	1	1	1	2	2	0	22	22	2
3	1	1	2	3	3	1	0	3	2	2	1	1	1	1	2	2	2	0	3	3	2
3	2	1	2	1	3	1	0	3	1	2	1	1	1	0	2	2	1	1	242	242	0
3	2	1	2	1	3	1	0	3	2	2	2	1	1	0	2	1	1	1	245	245	0
2	1	1	2	2	3	1	0	3	2	2	1	1	1	0	1	2	2	1	187	187	0
1	1	1	2	2	3	1	0	3	1	2	2	1	1	0	1	2	2	1	21	21	0
3	2	1	2	2	3	1	0	3	1	1	2	1	1	1	1	1	2	0	14	14	2
3	1	3	2	1	3	1	0	3	1	2	1	1	2	2	2	2	1	0	249	249	2
3	1	1	2	3	3	1	0	3	2	2	2	1	1	2	1	2	1	0	2	2	2
1	2	2	2	2	3	1	0	3	2	2	3	1	2	0	2	2	1	1	243	243	0
3	1	1	2	3	3	1	0	3	1	2	1	1	1	1	2	2	1	0	8	8	2
3	2	1	1	3	3	1	0	3	2	2	1	1	1	1	1	2	1	0	61	61	2
3	1	1	2	3	3	1	0	3	1	2	3	1	1	2	2	2	1	0	5	5	2
3	1	1	2	1	3	1	0	3	2	2	1	1	1	1	2	2	1	0	5	5	2
2	2	1	2	1	3	1	0	3	1	1	2	1	1	0	2	1	1	1	247	247	0
3	1	1	2	1	3	1	0	3	1	2	2	1	2	2	2	2	1	0	54	54	2
2	1	1	2	1	3	1	0	3	2	2	1	1	1	0	1	2	2	1	232	232	0
3	1	1	2	1	3	1	0	3	1	2	2	1	1	0	1	1	1	1	248	248	0
2	1	2	2	2	3	1	0	3	2	2	3	1	1	1	2	2	1	0	34	34	2
2	1	1	2	2	3	1	0	3	2	2	2	1	1	1	1	2	1	0	4	4	2
2	2	1	2	1	3	1	0	3	2	2	1	1	1	1	1	2	1	0	5	5	2
2	2	1	2	2	3	1	0	3	2	2	1	1	1	0	2	2	1	1	243	243	0
3	2	1	2	1	3	1	0	3	1	2	1	1	1	0	1	1	1	1	239	239	0
1	1	1	2	2	3	1	0	3	2	2	3	1	2	0	2	2	1	1	229	229	0
3	1	1	2	1	3	1	0	3	1	2	2	1	1	1	1	2	1	0	134	134	2
3	2	1	1	3	3	1	0	3	1	2	1	1	2	1	2	2	1	0	39	39	2
3	2	1	2	3	3	1	0	3	2	2	3	1	1	1	2	2	1	0	88	88	2
3	2	1	2	3	3	1	0	3	1	2	2	1	1	1	1	2	1	0	39	39	2
2	2	1	2	1	3	1	0	3	2	2	2	1	2	0	2	2	1	1	38	38	0
2	1	1	2	2	3	1	0	3	2	2	1	1	2	0	2	2	1	1	238	238	0
3	1	3	2	3	3	1	0	3	1	2	1	1	1	2	2	1	1	0	98	98	2
1	2	1	1	1	3	1	0	3	2	2	2	1	1	0	2	2	1	1	245	245	0
3	2	1	2	3	3	1	0	3	2	2	2	1	1	1	2	2	1	0	65	65	2
2	2	1	2	1	3	1	0	3	2	2	1	1	1	2	2	2	1	0	194	194	2
3	1	1	2	1	3	1	0	3	2	2	1	1	1	1	2	2	1	0	10	10	2
3	1	1	2	2	3	1	0	3	1	2	1	1	2	2	2	1	2	0	203	203	2
2	1	3	2	1	3	1	0	3	2	2	1	1	1	0	2	2	1	1	235	235	0
3	1	1	2	1	3	1	0	3	1	2	3	1	1	2	1	1	1	0	65	65	2
2	1	1	2	2	3	1	0	3	1	2	3	1	1	0	2	2	1	1	236	236	0
1	1	1	2	2	3	1	0	3	2	2	2	1	1	0	2	2	1	1	238	238	0
2	1	3	2	2	3	1	0	3	1	2	3	1	1	0	1	1	1	1	246	246	0
3	2	1	2	3	3	1	0	3	1	2	1	1	1	1	1	2	2	0	1	1	2
3	1	3	2	1	3	1	0	3	1	2	2	1	1	2	2	1	1	0	140	140	2
3	1	1	1	1	3	1	0	3	2	2	1	1	1	1	1	2	1	0	143	143	2
2	1	1	2	1	3	1	0	3	2	2	2	1	2	0	2	2	1	1	246	246	0
2	2	1	2	1	3	1	0	3	1	2	1	1	2	0	2	1	2	1	247	247	0
3	2	3	2	1	3	1	0	3	2	2	1	1	1	1	2	2	1	0	65	65	2
2	2	3	2	1	3	1	0	3	1	2	1	1	1	0	1	2	2	1	245	245	0
3	1	1	2	1	3	1	0	3	1	1	1	1	1	1	1	1	2	0	21	21	2
3	2	1	2	1	3	1	0	3	1	2	3	1	1	0	1	2	2	1	223	223	0
3	2	1	2	1	3	1	0	3	2	2	1	1	1	0	2	2	1	1	226	226	0
2	1	1	2	1	3	1	0	3	1	2	1	1	1	0	1	2	2	1	230	230	0
1	2	1	2	3	3	1	0	3	2	2	1	1	2	0	2	2	1	1	224	224	0
3	2	3	2	1	3	1	0	3	1	2	3	1	2	1	2	2	1	0	16	16	2
2	2	1	2	1	3	1	0	3	2	2	1	1	1	0	1	2	1	1	225	225	0
3	1	3	2	1	3	1	0	3	1	2	3	1	1	1	2	2	1	0	1	1	2
2	1	3	2	1	3	1	0	3	2	1	1	1	1	1	2	2	1	0	56	56	2
2	2	1	1	1	3	1	0	3	2	2	1	1	1	0	1	2	1	1	218	218	0
2	2	1	2	1	3	1	0	3	1	2	1	1	2	0	2	1	1	1	216	216	0
2	1	1	1	3	3	1	0	3	2	2	1	1	1	1	2	1	1	0	77	77	2
2	1	1	2	1	3	1	0	3	2	2	1	1	1	1	2	2	2	0	109	109	2
2	2	1	2	3	3	1	0	3	2	2	2	1	2	1	2	2	1	0	187	187	2
1	2	1	2	3	3	1	0	3	2	2	1	1	2	0	2	2	1	1	219	219	0
3	2	1	2	3	3	1	0	3	1	2	2	1	1	2	1	2	1	0	70	70	2
3	2	2	2	1	3	1	0	3	2	1	1	1	1	0	1	2	2	1	217	217	0
2	2	1	2	3	3	1	0	3	2	2	2	1	2	0	2	2	1	1	217	217	0
3	1	1	2	1	3	1	0	3	2	2	2	1	1	2	1	2	1	0	84	84	2
2	2	1	2	1	3	1	0	3	1	2	1	1	1	0	1	2	1	1	216	216	0
3	2	1	2	3	3	1	0	3	1	1	1	1	1	2	1	2	2	0	224	224	2
3	2	1	2	3	3	1	0	3	2	2	2	1	1	2	1	2	2	0	37	37	2
3	2	3	2	1	3	1	0	3	2	2	2	1	1	1	1	2	1	0	56	56	2
3	2	1	2	3	3	1	0	3	2	2	3	1	1	1	2	2	1	0	17	17	2
2	2	1	2	2	3	1	0	3	1	2	1	1	1	2	1	2	2	0	34	34	2
1	2	1	1	1	3	1	0	3	2	2	2	1	1	0	2	2	1	1	209	209	0
3	1	1	2	2	3	1	0	3	1	2	1	1	1	1	2	2	1	0	43	43	2
2	2	3	2	2	3	1	0	3	1	1	3	1	1	0	1	2	1	1	223	223	0
2	1	1	1	3	3	1	0	3	2	2	2	1	1	0	2	2	1	1	215	215	0
3	2	1	2	3	3	1	0	3	2	2	1	1	1	2	1	2	2	0	165	165	2
3	2	1	2	1	3	1	0	3	1	1	2	1	1	0	1	1	1	1	215	215	0
3	1	1	2	1	3	1	0	3	3	2	1	1	1	1	2	2	2	0	48	48	2
3	1	1	2	1	3	1	0	3	1	2	1	1	1	2	1	2	2	0	153	153	2
2	2	1	2	1	3	1	0	3	3	2	2	1	2	0	2	2	1	1	211	211	0
3	2	1	2	3	3	1	0	3	1	1	3	1	2	1	2	1	2	0	91	91	2
3	2	1	2	3	3	1	0	3	1	2	1	1	2	0	2	1	2	1	217	217	0
3	2	1	2	2	3	1	0	3	1	2	1	1	1	1	1	2	2	0	8	8	2
2	1	1	2	3	3	1	0	3	1	2	1	1	1	0	1	2	2	1	97	97	0
3	2	1	1	3	3	1	0	3	2	2	2	1	2	2	1	2	2	0	48	48	2
3	1	1	2	1	3	1	0	3	1	2	3	1	1	0	2	2	1	1	220	220	0
3	2	1	1	1	3	1	0	3	2	2	1	1	1	1	2	2	1	0	47	47	2
3	2	1	1	3	3	1	0	3	3	2	2	1	1	1	1	2	2	0	18	18	2
2	1	1	2	1	3	1	0	3	2	2	3	1	1	0	1	2	1	1	213	213	0
3	1	2	2	3	3	1	0	3	1	2	3	1	1	0	1	2	1	1	216	216	0
3	2	1	2	3	3	1	0	3	2	1	1	1	1	1	1	2	2	0	31	31	2
2	1	1	2	1	3	1	0	3	1	2	1	2	1	0	1	2	1	1	140	140	0
3	2	3	2	3	3	1	0	3	2	2	1	1	1	2	2	2	1	0	1	1	2
3	1	1	2	1	3	1	0	3	2	2	3	1	1	1	1	2	1	0	17	17	2
3	2	1	2	1	3	1	0	3	2	2	1	1	2	1	2	1	2	0	181	181	2
3	1	1	2	1	3	1	0	3	2	2	1	1	2	1	2	2	2	0	59	59	2
3	2	1	2	3	3	1	0	3	1	1	1	1	1	2	2	1	1	0	69	69	2
1	1	1	2	1	3	1	0	3	1	2	1	1	1	0	1	1	2	1	203	203	0
3	1	1	2	3	3	1	0	3	1	2	1	1	2	1	2	2	1	0	12	12	2
1	1	1	2	1	3	1	0	3	2	2	1	1	1	1	1	2	1	0	72	72	2
3	2	1	2	1	3	1	0	3	1	1	1	1	1	1	1	1	2	0	118	118	2
3	2	1	2	1	3	1	0	3	2	2	1	1	1	1	2	2	1	0	18	18	2
2	1	1	2	2	3	1	0	3	1	2	1	1	2	0	2	1	2	1	240	240	0
2	1	1	2	1	3	1	0	3	1	2	2	1	1	1	1	2	1	0	20	20	2
2	1	3	1	2	3	1	0	3	2	2	1	1	1	0	1	2	1	1	237	237	0
2	1	3	2	1	3	1	0	3	2	2	1	1	1	0	1	2	1	1	229	229	0
2	2	2	2	2	3	1	0	3	2	2	1	1	1	0	2	2	1	1	225	225	0
3	1	1	2	1	3	1	0	3	2	2	2	1	2	1	2	2	1	0	20	20	2
3	1	3	2	1	3	1	0	3	2	2	1	1	1	1	1	2	1	0	20	20	2
3	1	1	2	3	3	1	0	3	2	2	3	1	1	1	2	2	1	0	9	9	2
2	2	1	1	1	3	1	0	3	2	2	1	1	1	0	2	2	1	1	223	223	0
1	1	1	2	2	3	1	0	3	1	2	1	1	2	0	2	1	2	1	227	227	0
3	1	1	2	1	3	1	0	3	1	1	1	1	1	1	1	1	2	0	54	54	2
1	1	3	2	1	3	1	0	3	2	2	3	1	2	0	2	2	1	1	222	222	0
1	2	1	2	2	3	1	0	3	1	1	2	1	1	0	2	1	1	1	219	219	0
1	2	3	2	1	3	1	0	3	2	2	1	1	1	0	1	1	1	1	220	220	0
3	2	1	2	3	3	1	0	3	2	2	2	1	2	2	2	2	1	0	144	144	2
2	2	1	2	1	3	1	0	3	1	1	1	1	2	0	2	1	2	1	34	34	0
2	1	1	2	2	3	1	0	3	3	2	1	1	1	1	2	2	1	0	91	91	2
3	1	1	2	1	3	1	0	3	1	2	1	1	1	2	1	1	2	0	185	185	2
3	2	1	2	3	3	1	0	3	1	1	3	1	2	0	2	1	2	1	208	208	0
3	2	1	2	1	3	1	0	3	2	2	1	1	1	2	2	2	1	0	150	150	2
2	1	1	2	1	3	1	0	3	2	2	1	1	2	0	2	2	1	1	199	199	0
2	2	1	1	3	3	1	0	3	2	1	1	1	1	0	1	2	1	1	214	214	0
2	1	1	2	2	3	1	0	3	2	2	2	1	1	0	1	1	2	1	205	205	0
1	1	1	2	1	3	1	0	3	2	2	2	1	1	0	1	2	1	1	212	212	0
2	1	1	2	2	3	1	0	3	2	2	1	1	1	1	1	2	1	0	1	1	2
2	2	1	2	2	3	1	0	3	1	2	1	1	1	0	1	2	2	1	209	209	0
2	2	2	2	2	3	1	0	3	2	2	1	1	2	1	2	2	1	0	156	156	2
2	1	1	2	3	3	1	0	3	2	2	2	1	1	0	1	2	1	1	212	212	0
2	2	1	2	2	3	1	0	3	2	2	3	1	2	2	2	2	1	0	13	13	2
2	2	1	2	1	3	1	0	3	2	2	3	1	1	0	1	2	1	1	205	205	0
2	1	1	2	1	3	1	0	3	2	2	1	1	1	1	2	2	1	0	67	67	2
3	2	1	2	1	3	1	0	3	1	1	1	1	1	2	1	2	1	0	62	62	2
3	1	1	2	1	3	1	0	3	1	2	3	1	1	1	1	2	1	0	128	128	2
2	1	1	2	1	3	1	0	3	1	1	1	1	2	0	1	2	2	1	215	215	0
2	1	3	2	3	3	1	0	3	1	1	2	1	1	2	1	1	2	0	209	209	2
2	2	1	2	2	3	1	0	3	1	2	3	1	2	0	2	1	1	1	214	214	0
2	2	1	2	1	3	1	0	3	1	2	2	1	1	0	2	1	1	1	212	212	0
3	2	1	2	1	3	1	0	3	2	2	2	1	1	2	2	2	1	0	178	178	2
2	1	3	2	1	3	1	0	3	1	2	2	1	1	0	1	2	2	1	204	204	0
2	1	1	2	1	3	1	0	3	2	2	1	1	1	0	1	2	1	1	206	206	0
3	1	1	2	2	3	1	0	3	1	1	1	1	2	1	2	1	2	0	88	88	2
2	2	1	2	2	3	1	0	3	1	2	1	1	1	0	1	1	2	1	208	208	0
3	2	2	2	3	3	1	0	3	2	2	1	1	1	1	1	2	1	0	39	39	2
2	1	1	2	1	3	1	0	3	2	2	1	1	1	0	1	2	2	1	214	214	0
3	2	2	2	3	3	1	0	3	2	2	1	1	1	1	1	2	2	0	6	6	2
2	1	1	2	1	3	1	0	3	1	2	2	1	1	1	2	2	1	0	50	50	2
2	1	2	2	1	3	1	0	3	2	2	1	1	1	0	1	1	1	1	209	209	0
2	2	1	2	1	3	1	0	3	1	2	1	1	1	0	1	1	2	1	215	215	0
3	2	1	2	1	3	1	0	3	1	2	3	1	1	2	1	2	1	0	193	193	2
2	2	1	2	2	3	1	0	3	2	2	2	1	1	0	2	2	1	1	206	206	0
3	1	1	2	1	3	1	0	3	1	2	1	1	1	0	1	1	2	1	196	196	0
2	2	1	2	1	3	1	0	3	2	2	1	1	1	0	2	2	1	1	214	214	0
3	1	1	2	1	3	1	0	1	3	2	3	4	2	0	2	2	2	1	40	40	0
1	1	1	2	2	3	1	0	3	1	2	1	1	1	0	1	1	2	1	212	212	0
2	2	3	2	1	3	1	0	3	2	2	1	1	1	0	1	2	2	1	208	208	0
2	1	1	2	1	3	1	0	3	2	2	3	1	1	0	2	2	1	1	206	206	0
2	1	1	2	1	3	1	0	3	2	2	3	1	2	1	2	2	1	0	48	48	2
2	1	3	2	1	3	1	0	3	2	2	1	1	2	1	2	2	1	0	31	31	2
3	1	1	2	2	3	1	0	3	2	2	1	1	1	1	2	2	1	0	83	83	2
2	1	1	2	1	3	1	0	3	2	2	2	1	1	1	1	2	1	0	146	146	2
2	1	1	2	1	3	1	0	3	1	2	1	1	1	0	1	1	2	1	198	198	0
3	1	1	2	1	3	1	0	3	2	2	1	1	1	1	2	2	1	0	64	64	2
3	2	1	2	3	3	1	0	3	1	1	1	1	1	1	1	2	2	0	76	76	2
2	2	1	2	1	3	1	0	3	1	2	2	1	1	0	1	2	1	1	198	198	0
2	1	1	2	2	3	1	0	3	2	2	2	1	1	0	1	2	1	1	194	194	0
2	2	1	2	1	3	1	0	3	2	2	1	1	1	0	1	2	1	1	194	194	0
2	1	3	2	1	3	1	0	3	2	2	3	1	1	1	2	1	1	0	4	4	2
1	2	1	1	1	3	1	0	3	2	2	1	1	1	0	1	2	1	1	195	195	0
2	1	1	2	1	3	1	0	3	2	2	1	1	2	0	1	2	1	1	206	206	0
3	2	1	2	3	3	1	0	3	1	2	1	1	1	2	2	2	1	0	55	55	2
3	1	1	2	2	3	1	0	3	2	2	1	1	1	0	2	2	2	1	201	201	0
3	1	1	2	1	3	1	0	3	2	2	1	1	1	1	2	2	1	0	30	30	2
2	1	1	2	1	3	1	0	3	1	2	1	1	1	0	1	1	2	1	122	122	0
2	1	3	2	1	3	1	0	3	2	2	1	1	2	1	1	2	1	0	154	154	2
3	1	1	2	1	3	1	0	3	2	2	2	1	1	2	2	2	1	0	167	167	2
3	1	1	2	1	3	1	0	3	2	2	1	1	1	1	1	2	1	0	16	16	2
2	1	1	2	1	3	1	0	3	2	2	1	1	1	0	1	2	1	1	192	192	0
1	1	1	2	2	3	1	0	3	2	2	1	1	1	0	1	2	1	1	192	192	0
3	1	1	2	1	3	1	0	3	2	2	1	1	1	2	2	2	1	0	148	148	2
2	1	1	1	3	3	1	0	3	1	2	1	1	2	0	2	1	2	1	203	203	0
3	2	1	2	1	3	1	0	3	1	2	2	1	1	2	1	2	2	0	112	112	2
3	1	3	2	3	3	1	0	3	1	2	2	1	1	2	1	2	1	0	46	46	2
2	2	1	2	2	3	1	0	3	2	2	3	1	1	0	1	2	1	1	202	202	0
2	1	1	2	1	3	1	0	3	3	2	1	1	2	0	2	2	2	1	202	202	0
3	2	1	2	3	3	1	0	3	1	1	1	1	2	1	1	1	2	0	28	28	2
3	1	1	2	1	3	1	0	3	2	2	2	1	1	1	1	1	1	0	11	11	2
3	1	1	2	1	3	1	0	3	2	2	1	1	1	2	1	2	1	0	85	85	2
3	2	2	2	3	3	1	0	3	2	2	3	1	1	1	2	1	1	0	65	65	2
2	1	1	2	1	3	1	0	3	1	2	1	1	1	0	1	1	2	1	192	192	0
2	2	1	1	1	3	1	0	3	2	2	2	1	1	0	1	1	1	1	194	194	0
3	1	1	2	1	3	1	0	3	2	2	1	1	1	2	1	1	2	0	175	175	2
3	1	2	2	1	3	1	0	3	2	2	1	1	1	1	1	2	1	0	10	10	2
2	2	1	2	1	3	1	0	3	2	2	1	1	2	0	2	1	1	1	193	193	0
2	2	1	2	1	3	1	0	3	2	2	1	1	1	0	1	2	1	1	191	191	0
3	1	1	1	3	3	1	0	3	1	1	1	1	1	2	1	1	2	0	56	56	2
2	2	1	2	2	3	1	0	1	3	2	1	4	2	0	2	2	2	1	49	49	0
3	1	2	2	1	3	1	0	3	1	2	1	1	1	0	1	2	2	1	200	200	0
3	1	1	2	1	3	1	0	3	2	2	1	1	1	2	2	2	1	0	134	134	2
2	1	1	1	2	3	1	0	3	1	2	2	1	1	0	1	1	1	1	194	194	0
2	2	1	2	3	3	1	0	3	2	2	1	1	1	0	1	2	2	1	197	197	0
2	1	1	2	1	3	1	0	3	1	2	2	1	1	0	1	1	1	1	192	192	0
3	1	1	2	1	3	1	0	3	1	2	1	1	1	0	1	1	1	1	192	192	0
3	1	1	2	1	3	1	0	3	2	2	3	1	1	2	2	1	1	0	128	128	2
2	1	1	2	1	3	1	0	3	1	2	1	2	2	0	1	2	1	1	191	191	0
2	1	1	1	1	3	1	0	3	2	2	1	1	1	0	2	2	1	1	192	192	0
2	1	1	2	1	3	1	0	3	2	2	1	1	1	0	1	2	1	1	197	197	0
3	2	1	2	3	3	1	0	3	3	2	1	1	2	0	2	2	2	1	149	149	0
3	2	1	2	3	3	1	0	3	2	2	1	1	2	0	2	2	1	1	200	200	0
3	1	1	2	3	3	1	0	3	1	2	2	1	2	2	2	1	1	0	166	166	2
2	1	1	2	1	3	1	0	3	1	2	1	1	2	0	2	2	1	1	197	197	0
3	2	2	2	1	3	1	0	3	2	2	2	1	2	0	2	2	1	1	201	201	0
3	2	3	2	1	3	1	0	3	2	2	1	1	1	1	1	2	1	0	187	187	2
2	2	1	2	1	3	1	0	3	2	2	2	2	1	0	1	2	1	1	188	188	0
2	1	1	2	1	3	1	0	3	2	2	1	2	1	0	1	2	2	1	186	186	0
2	2	1	2	1	3	1	0	3	1	2	1	2	1	0	1	1	2	1	190	190	0
3	2	2	2	2	3	1	0	3	2	2	1	2	1	1	2	2	1	0	3	3	2
3	1	1	2	1	3	1	0	3	2	2	3	2	1	2	1	2	1	0	39	39	2
2	2	1	2	3	3	1	0	3	1	2	1	2	1	0	1	2	2	1	189	189	0
3	2	1	2	2	3	1	0	3	1	2	1	2	1	2	1	2	2	0	49	49	2
2	2	1	2	1	3	1	0	3	1	1	3	2	1	0	1	1	1	1	189	189	0
3	1	1	2	3	3	1	0	3	1	2	3	2	1	1	1	2	2	0	35	35	2
3	2	1	2	3	3	1	0	3	1	2	3	2	2	0	2	1	2	1	191	191	0
2	1	1	2	2	3	1	0	3	2	2	1	2	1	1	2	2	1	0	44	44	2
3	2	1	2	3	3	1	0	3	1	2	2	2	1	1	1	2	1	0	38	38	2
2	1	1	2	1	3	1	0	3	1	2	2	2	1	0	2	1	1	1	191	191	0
2	1	1	2	2	3	1	0	3	1	2	2	2	1	1	2	1	1	0	21	21	2
3	1	3	2	1	3	1	0	3	1	2	2	2	1	2	2	1	2	0	57	57	2
2	1	1	2	1	3	1	0	3	1	2	1	2	2	0	2	1	1	1	190	190	0
1	1	1	2	2	3	1	0	3	1	2	2	2	1	0	1	2	2	1	190	190	0
2	2	1	2	1	3	1	0	3	1	2	3	2	1	0	1	2	1	1	190	190	0
3	1	1	2	1	3	1	0	3	1	2	1	2	1	0	1	2	1	1	188	188	0
3	1	1	2	1	3	1	0	3	2	2	1	2	1	2	1	2	2	0	11	11	2
2	2	1	2	1	3	1	0	3	2	2	3	2	1	1	2	2	1	0	10	10	2
3	1	1	2	1	3	1	0	3	2	2	2	2	1	2	1	2	2	0	71	71	2
3	1	1	2	1	3	1	0	3	1	2	1	2	1	1	1	2	1	0	54	54	2
2	1	1	2	1	3	1	0	3	1	2	2	2	1	0	1	1	1	1	186	186	0
2	1	2	2	2	3	1	0	3	2	2	1	2	1	1	1	2	1	0	22	22	2
3	2	1	2	1	3	1	0	3	2	2	3	2	1	1	1	2	1	0	11	11	2
2	1	1	2	2	3	1	0	3	2	2	3	2	1	0	2	2	1	1	184	184	0
3	2	2	2	3	3	1	0	3	1	2	1	2	2	0	2	2	1	1	191	191	0
2	2	1	2	1	3	1	0	3	2	2	1	2	2	0	2	2	1	1	184	184	0
2	2	3	2	1	3	1	0	3	1	1	2	2	1	0	2	1	1	1	187	187	0
3	1	1	2	1	3	1	0	3	2	2	1	2	1	1	1	2	1	0	22	22	2
3	2	1	2	3	3	1	0	3	1	2	1	2	1	0	1	2	1	1	174	174	0
2	2	1	2	3	3	1	0	3	1	2	1	2	1	0	1	1	1	1	186	186	0
3	1	1	2	1	3	1	0	3	2	2	1	2	2	2	1	2	1	0	123	123	2
3	2	3	2	1	3	1	0	3	2	2	1	2	1	2	2	1	2	0	163	163	2
3	1	1	2	1	3	1	0	3	3	2	1	2	1	1	2	2	1	0	1	1	2
3	1	3	2	1	3	1	0	3	2	2	1	1	2	2	2	2	1	0	49	49	2
3	1	1	2	1	3	1	0	3	1	1	3	1	2	1	2	2	1	0	10	10	2
3	2	1	2	3	3	1	0	3	1	2	2	2	1	2	1	1	1	0	156	156	2
2	2	1	2	2	3	1	0	3	2	2	3	2	1	0	1	2	2	1	183	183	0
3	2	3	2	3	3	1	0	3	1	2	3	2	2	2	2	2	1	0	148	148	2
2	2	1	2	2	3	1	0	3	2	2	1	2	1	0	1	2	1	1	187	187	0
3	1	1	2	1	3	1	0	3	2	2	2	1	1	1	1	2	2	0	18	18	2
2	2	1	2	2	3	1	0	3	2	2	1	2	1	0	1	2	1	1	183	183	0
2	2	1	1	2	3	1	0	3	1	2	2	2	1	0	1	1	2	1	183	183	0
2	1	3	1	1	3	1	0	3	2	2	1	2	1	1	1	2	1	0	46	46	2
3	2	2	2	3	3	1	0	3	2	2	2	2	1	1	2	2	1	0	2	2	2
2	2	2	2	1	3	1	0	3	2	1	1	2	2	2	2	2	1	0	111	111	2
2	1	1	2	2	3	1	0	3	1	2	1	2	1	0	1	1	1	1	182	182	0
3	2	1	2	1	3	1	0	3	1	1	1	2	2	1	2	2	1	0	119	119	2
2	2	1	2	1	3	1	0	3	2	2	2	2	1	0	1	2	1	1	183	183	0
2	1	1	2	1	3	1	0	3	2	2	3	2	2	0	2	2	1	1	179	179	0
2	2	1	2	1	3	1	0	1	3	2	1	4	2	0	2	2	1	1	53	53	0
2	2	3	2	1	3	1	0	3	1	2	3	2	1	0	1	2	2	1	179	179	0
3	2	1	2	1	3	1	0	3	2	2	1	2	2	0	2	2	1	1	177	177	0
3	1	1	2	1	3	1	0	3	1	2	3	2	1	2	1	2	2	0	176	176	2
3	2	1	2	3	3	1	0	3	1	2	1	2	1	2	1	2	1	0	103	103	2
2	1	3	2	2	3	1	0	3	1	2	1	1	2	0	1	2	2	1	193	193	0
3	1	1	2	2	3	1	0	3	3	1	3	2	1	2	1	1	2	0	26	26	2
3	2	1	2	3	3	1	0	3	2	2	1	2	1	1	2	2	1	0	10	10	2
2	2	1	2	2	3	1	0	3	2	2	3	2	2	1	2	2	1	0	48	48	2
3	1	1	2	2	3	1	0	3	1	2	3	2	1	2	2	2	1	0	2	2	2
1	1	1	1	1	3	1	0	3	1	2	1	2	1	0	1	2	1	1	179	179	0
2	2	1	2	1	3	1	0	3	3	2	1	1	1	0	1	2	2	1	195	195	0
3	2	1	2	3	3	1	0	3	2	2	1	2	1	1	2	2	1	0	50	50	2
2	1	1	2	2	3	1	0	3	1	2	1	2	1	1	1	2	1	0	110	110	2
3	1	1	2	1	3	1	0	3	1	2	3	2	1	2	1	2	1	0	159	159	2
2	2	3	2	2	3	1	0	3	2	2	1	2	2	0	2	2	1	1	180	180	0
3	2	2	2	1	3	1	0	3	2	2	1	2	1	0	1	2	1	1	177	177	0
3	2	1	2	1	3	1	0	3	2	2	1	2	1	0	2	2	1	1	177	177	0
3	2	1	2	3	3	1	0	3	1	2	1	2	1	0	1	2	2	1	176	176	0
2	2	1	1	3	3	1	0	3	2	2	2	2	1	2	1	2	1	0	163	163	2
3	2	1	2	1	3	1	0	3	2	2	1	2	2	0	1	2	2	1	178	178	0
3	2	1	2	1	3	1	0	3	1	1	1	1	1	2	1	2	2	0	165	165	2
3	1	1	2	2	3	1	0	3	1	1	3	1	2	0	2	2	1	1	196	196	0
2	2	1	2	1	3	1	0	3	2	1	1	2	1	0	1	1	1	1	176	176	0
2	2	3	2	1	3	1	0	3	1	2	2	2	1	0	1	1	1	1	177	177	0
2	1	1	2	1	3	1	0	3	1	2	1	2	1	0	2	1	2	1	182	182	0
3	1	2	2	1	3	1	0	3	2	2	2	2	1	1	1	1	1	0	10	10	2
1	2	1	2	2	3	1	0	3	2	2	1	2	1	0	1	2	2	1	174	174	0
3	1	3	2	1	3	1	0	3	2	2	2	2	1	0	1	2	1	1	183	183	0
3	1	2	2	3	3	1	0	3	2	2	2	2	1	2	2	2	1	0	30	30	2
2	1	1	2	1	3	1	0	3	2	2	3	2	1	1	1	2	1	0	129	129	2
3	1	1	2	1	3	1	0	3	2	2	1	2	1	0	2	2	1	1	176	176	0
3	2	1	1	1	3	1	0	3	2	2	1	2	1	2	1	2	1	0	61	61	2
3	2	2	2	1	3	1	0	3	2	2	2	2	1	1	1	2	2	0	91	91	2
3	2	1	2	3	3	1	0	3	3	1	2	2	1	2	1	2	2	0	98	98	2
2	2	1	1	1	3	1	0	3	2	2	1	2	1	0	1	2	2	1	178	178	0
2	1	1	1	3	3	1	0	3	2	2	1	2	1	0	1	1	1	1	176	176	0
2	2	1	1	2	3	1	0	3	2	2	1	2	1	1	1	2	1	0	81	81	2
2	2	1	2	1	3	1	0	3	1	2	1	2	1	0	1	2	2	1	179	179	0
3	2	1	2	3	3	1	0	3	2	2	1	2	1	0	1	2	2	1	175	175	0
2	1	1	2	3	3	1	0	3	2	2	1	2	1	0	1	2	2	1	175	175	0
3	2	1	2	1	3	1	0	3	2	2	3	2	1	1	1	2	1	0	5	5	2
3	1	1	2	1	3	1	0	3	1	2	3	2	1	0	2	2	1	1	176	176	0
2	1	1	2	1	3	1	0	3	2	2	1	2	1	0	1	2	1	1	176	176	0
3	1	1	2	1	3	1	0	3	2	2	1	2	1	1	1	2	1	0	7	7	2
3	2	1	2	3	3	1	0	3	1	2	3	2	1	1	1	2	2	0	5	5	2
3	1	3	2	1	3	1	0	3	1	1	3	2	1	0	1	2	2	1	169	169	0
3	1	1	2	1	3	1	0	3	1	2	3	2	1	1	2	2	1	0	4	4	2
2	1	1	2	1	3	1	0	3	1	2	2	2	1	0	1	1	1	1	176	176	0
2	1	1	2	1	3	1	0	3	2	2	1	2	1	0	1	1	1	1	175	175	0
2	1	1	2	1	3	1	0	3	2	2	1	2	1	0	1	2	1	1	171	171	0
2	2	1	2	1	3	1	0	3	2	2	2	2	1	0	1	2	1	1	175	175	0
3	1	1	2	1	3	1	0	3	2	2	1	2	1	1	1	2	1	0	87	87	2
3	2	1	2	3	3	1	0	3	2	2	3	2	1	0	1	2	2	1	171	171	0
3	1	1	2	1	3	1	0	3	2	1	1	2	1	0	2	1	1	1	172	172	0
3	1	1	2	1	3	1	0	3	2	2	3	2	1	0	2	2	1	1	174	174	0
2	1	1	2	2	3	1	0	3	1	2	1	2	1	0	2	1	1	1	170	170	0
2	1	1	1	1	3	1	0	3	2	2	2	2	1	0	1	2	1	1	170	170	0
2	2	1	2	1	3	1	0	3	2	2	1	2	2	0	2	2	1	1	172	172	0
3	1	1	2	1	3	1	0	3	2	2	3	2	2	1	2	2	1	0	70	70	2
3	2	1	2	3	3	1	0	3	1	1	1	2	1	0	1	1	2	1	182	182	0
2	1	3	2	1	3	1	0	3	1	1	1	2	1	0	1	1	2	1	173	173	0
2	1	3	2	1	3	1	0	3	1	2	3	2	1	0	1	2	1	1	171	171	0
2	1	1	2	1	3	1	0	3	1	2	1	2	1	0	2	2	1	1	169	169	0
2	2	1	2	3	3	1	0	3	1	2	1	2	1	0	2	2	1	1	172	172	0
2	1	1	1	1	3	1	0	3	1	2	1	2	1	0	1	1	2	1	176	176	0
2	1	1	2	1	3	1	0	3	1	2	1	2	1	0	1	1	1	1	176	176	0
2	2	1	2	3	3	1	0	3	1	2	1	2	2	0	2	2	1	1	176	176	0
3	1	1	2	1	3	1	0	3	1	2	2	2	2	2	2	1	1	0	174	174	2
2	1	1	2	1	3	1	0	3	2	2	1	2	1	1	1	2	1	0	52	52	2
3	2	1	2	1	3	1	0	3	1	1	2	2	1	2	2	1	1	0	54	54	2
2	1	1	1	1	3	1	0	3	1	2	3	2	1	0	1	1	2	1	167	167	0
2	1	1	2	1	3	1	0	3	2	2	1	2	2	0	2	2	1	1	170	170	0
3	2	3	2	3	3	1	0	3	2	2	3	2	1	0	1	2	1	1	168	168	0
3	1	1	2	1	3	1	0	3	2	2	1	2	1	0	1	2	1	1	169	169	0
3	2	1	1	1	3	1	0	3	2	2	1	2	1	0	1	2	2	1	168	168	0
2	1	1	2	1	3	1	0	3	3	1	3	2	1	0	1	1	2	1	170	170	0
3	2	1	2	1	3	1	0	3	2	2	3	2	1	2	2	2	1	0	129	129	2
3	2	1	2	1	3	1	0	3	2	2	3	2	2	2	2	2	1	0	63	63	2
3	1	1	2	1	3	1	0	3	2	2	2	2	1	0	2	2	1	1	116	116	0
3	1	1	2	1	3	1	0	3	2	2	1	2	1	0	2	2	1	1	171	171	0
3	2	1	2	2	3	1	0	3	1	2	1	2	1	2	1	2	1	0	34	34	2
2	1	1	2	2	3	1	0	3	2	2	1	2	1	0	1	2	1	1	174	174	0
3	2	1	2	1	3	1	0	3	1	2	1	2	1	1	1	2	1	0	10	10	2
2	1	1	2	2	3	1	0	3	2	2	1	2	1	0	1	1	1	1	165	165	0
3	1	3	2	1	3	1	0	3	2	2	1	2	1	2	1	2	2	0	82	82	2
2	1	1	2	1	3	1	0	3	2	2	1	2	1	1	1	2	1	0	148	148	2
2	2	1	2	1	3	1	0	3	2	2	1	2	1	0	1	2	1	1	166	166	0
3	2	3	2	3	3	1	0	3	2	2	2	2	1	1	1	2	1	0	30	30	2
3	2	1	2	2	3	1	0	3	1	2	1	2	1	2	2	2	1	0	136	136	2
3	2	1	2	2	3	1	0	3	2	2	3	2	2	2	1	2	1	0	82	82	2
2	2	1	2	2	3	1	0	3	1	2	3	2	1	0	1	2	2	1	170	170	0
3	1	3	2	1	3	1	0	3	1	1	3	2	2	2	2	2	1	0	125	125	2
2	1	1	2	2	3	1	0	3	2	2	1	2	2	0	2	2	1	1	163	163	0
2	2	1	1	1	3	1	0	3	2	2	1	2	1	0	1	2	2	1	166	166	0
3	2	3	2	2	3	1	0	3	2	2	1	2	1	0	1	2	1	1	165	165	0
2	1	1	2	1	3	1	0	3	2	2	3	2	1	0	1	2	1	1	163	163	0
2	2	1	2	1	3	1	0	3	1	1	1	2	1	0	1	2	1	1	162	162	0
2	1	1	2	1	3	1	0	3	1	2	1	2	1	0	1	1	2	1	164	164	0
3	2	1	2	3	3	1	0	3	2	2	3	2	2	1	2	2	1	0	16	16	2
1	2	1	2	1	3	1	0	3	2	1	2	2	2	0	2	2	1	1	165	165	0
3	1	3	2	1	3	1	0	3	1	1	3	2	2	1	2	1	2	0	56	56	2
1	1	1	1	2	3	1	0	3	2	2	2	2	1	0	1	2	1	1	163	163	0
1	1	1	2	1	3	1	0	3	1	2	1	2	1	0	1	2	1	1	161	161	0
2	2	1	1	2	3	1	0	3	2	2	1	2	1	0	2	2	1	1	162	162	0
2	2	3	2	1	3	1	0	3	2	2	1	2	1	0	1	2	2	1	163	163	0
2	1	1	2	2	3	1	0	3	1	2	1	2	2	2	2	1	2	0	5	5	2
3	1	1	2	1	3	1	0	3	2	2	3	2	1	2	1	2	1	0	73	73	2
3	1	1	2	2	3	1	0	3	1	1	3	2	1	1	2	2	1	0	3	3	2
1	2	2	2	2	3	1	0	3	2	2	1	2	1	1	1	1	1	0	18	18	2
1	1	1	2	1	3	1	0	3	1	2	3	2	1	0	1	2	1	1	159	159	0
2	1	1	2	1	3	1	0	3	2	2	2	2	1	0	1	2	2	1	163	163	0
3	1	3	2	1	3	1	0	3	2	2	1	2	2	0	2	2	1	1	163	163	0
2	2	1	2	1	3	1	0	3	1	2	1	2	2	0	1	1	1	1	162	162	0
3	1	3	2	1	3	1	0	3	1	2	1	2	1	0	1	2	2	1	169	169	0
2	2	1	2	1	3	1	0	3	2	2	1	2	1	0	1	2	2	1	164	164	0
3	1	1	2	1	3	1	0	3	1	2	3	2	2	1	2	2	1	0	9	9	2
2	1	1	2	1	3	1	0	3	2	2	3	2	1	0	1	2	2	1	160	160	0
3	1	1	2	1	3	1	0	3	1	2	1	2	1	2	2	1	2	0	140	140	2
3	1	1	1	1	3	1	0	3	2	2	1	2	2	0	2	2	1	1	163	163	0
3	2	1	2	1	3	1	0	3	2	2	3	2	2	0	2	2	1	1	158	158	0
3	2	1	2	3	3	1	0	3	1	1	3	2	1	2	1	2	2	0	8	8	2
2	1	1	2	1	3	1	0	3	1	2	2	2	1	1	1	2	1	0	33	33	2
1	1	3	2	1	3	1	0	3	2	2	1	2	1	0	2	2	1	1	158	158	0
2	2	1	2	3	3	1	0	3	1	2	3	2	1	0	1	2	2	1	177	177	0
1	2	3	2	1	3	1	0	3	1	2	1	2	1	0	1	1	1	1	161	161	0
2	2	3	2	1	3	1	0	3	1	2	2	2	1	0	2	2	1	1	127	127	0
3	1	1	2	2	3	1	0	3	1	2	1	2	1	1	1	2	1	0	51	51	2
3	2	3	2	3	3	1	0	3	2	2	3	2	2	1	2	2	1	0	2	2	2
3	1	1	2	1	3	1	0	3	1	2	2	2	1	2	1	2	2	0	98	98	2
2	1	1	2	1	3	1	0	3	2	2	1	2	1	2	1	2	2	0	115	115	2
2	2	1	2	1	3	1	0	3	2	2	1	2	1	0	1	2	1	1	167	167	0
3	2	1	2	3	3	1	0	3	2	2	1	2	2	1	1	2	2	0	4	4	2
3	2	1	2	1	3	1	0	3	2	1	1	1	1	2	1	2	2	0	114	114	2
2	1	3	2	2	3	1	0	3	2	2	1	2	1	1	1	2	2	0	25	25	2
2	1	1	1	2	3	1	0	3	1	2	3	2	1	0	1	2	1	1	150	150	0
2	1	1	2	1	3	1	0	3	2	2	1	2	1	0	1	2	1	1	156	156	0
2	1	1	2	3	3	1	0	3	2	2	2	2	1	2	2	2	1	0	7	7	2
3	1	1	2	2	3	1	0	3	1	2	2	2	2	0	2	2	1	1	158	158	0
3	1	1	2	2	3	1	0	3	1	1	1	2	1	1	2	2	1	0	21	21	2
2	2	1	2	1	3	1	0	3	2	2	2	2	1	0	2	2	1	1	160	160	0
2	2	1	2	2	3	1	0	3	2	2	1	2	1	0	2	2	1	1	138	138	0
3	2	1	2	2	3	1	0	3	2	1	3	2	1	2	2	2	1	0	91	91	2
2	2	1	1	1	3	1	0	3	1	2	1	2	1	0	2	2	1	1	155	155	0
3	1	1	2	3	3	1	0	3	1	2	1	2	2	2	2	1	2	0	52	52	2
3	2	1	2	1	3	1	0	3	1	1	1	2	1	2	1	2	2	0	57	57	2
3	2	1	2	1	3	1	0	3	1	2	1	2	1	0	1	1	2	1	156	156	0
2	2	1	2	1	3	1	0	3	1	1	3	2	2	0	2	2	1	1	156	156	0
2	1	1	2	1	3	1	0	3	2	2	1	2	2	0	2	2	1	1	168	168	0
1	1	1	2	2	3	1	0	3	1	2	1	2	1	0	1	2	2	1	160	160	0
2	1	1	1	3	3	1	0	3	2	2	1	2	1	0	1	2	1	1	162	162	0
2	1	1	1	3	3	1	0	3	2	2	3	2	2	0	2	2	1	1	154	154	0
3	1	3	2	2	3	1	0	3	2	2	3	2	1	1	1	2	1	0	4	4	2
2	1	1	1	1	3	1	0	3	2	2	1	2	1	0	1	2	1	1	155	155	0
2	1	1	2	2	3	1	0	3	1	2	1	2	2	0	2	2	1	1	157	157	0
3	2	1	1	1	3	1	0	3	1	1	1	2	1	0	1	1	2	1	158	158	0
3	1	1	2	1	3	1	0	3	2	2	1	2	1	1	1	2	1	0	126	126	2
2	1	1	2	2	3	1	0	3	1	2	1	2	1	0	1	2	1	1	153	153	0
3	2	1	2	3	3	1	0	3	1	2	1	2	1	0	1	1	2	1	157	157	0
3	1	1	2	1	3	1	0	3	1	1	3	2	2	2	1	1	2	0	90	90	2
2	1	1	2	2	3	1	0	3	2	2	1	2	1	0	1	2	1	1	152	152	0
3	1	3	2	1	3	1	0	3	1	2	1	2	1	0	1	1	2	1	154	154	0
1	2	1	2	1	3	1	0	3	2	2	1	2	1	0	1	2	1	1	153	153	0
2	1	1	2	1	3	1	0	3	2	2	3	2	2	0	2	2	1	1	152	152	0
3	2	1	2	2	3	1	0	3	2	2	3	2	1	0	2	2	1	1	132	132	0
2	1	1	2	1	3	1	0	3	1	2	2	2	1	0	1	1	1	1	153	153	0
3	2	1	2	1	3	1	0	3	2	2	1	2	2	1	2	2	1	0	18	18	2
2	1	1	2	1	3	1	0	3	2	2	2	2	1	0	2	2	1	1	153	153	0
3	2	3	2	1	3	1	0	3	1	1	3	2	1	0	2	1	1	1	153	153	0
2	2	1	2	1	3	1	0	3	1	2	1	2	1	0	1	2	2	1	155	155	0
3	1	1	2	1	3	1	0	3	2	2	1	2	1	0	1	2	2	1	153	153	0
3	2	1	2	3	3	1	0	3	2	2	2	2	1	0	1	2	1	1	153	153	0
3	2	1	2	3	3	1	0	3	1	2	1	2	1	2	1	2	2	0	79	79	2
2	1	1	1	3	3	1	0	3	1	2	2	2	1	0	1	2	1	1	152	152	0
2	2	3	2	3	3	1	0	3	1	2	1	2	1	0	1	1	2	1	151	151	0
1	2	1	1	1	3	1	0	3	1	2	2	2	1	0	1	2	1	1	153	153	0
3	1	3	2	1	3	1	0	3	1	1	1	2	2	1	2	1	2	0	96	96	2
3	1	1	2	1	3	1	0	3	1	1	3	2	2	0	2	1	2	1	153	153	0
2	1	3	2	1	3	1	0	3	1	1	1	2	1	0	2	2	1	1	152	152	0
3	2	1	2	3	3	1	0	3	1	2	3	2	1	2	1	1	2	0	49	49	2
2	2	1	1	1	3	1	0	3	1	2	1	2	2	0	1	2	1	1	55	55	0
2	1	1	2	1	3	1	0	3	1	2	1	2	1	0	1	1	2	1	154	154	0
3	2	1	2	1	3	1	0	3	2	2	2	2	1	0	2	2	1	1	164	164	0
1	1	1	1	1	3	1	0	3	1	2	1	2	1	0	1	2	1	1	7	7	0
3	1	1	2	1	3	1	0	3	2	2	1	2	2	1	2	2	1	0	18	18	2
2	1	1	2	2	3	1	0	3	2	2	3	2	1	0	2	2	1	1	151	151	0
3	2	1	2	3	3	1	0	3	2	2	3	2	1	2	2	2	1	0	115	115	2
2	2	1	2	3	3	1	0	3	2	2	3	2	1	1	2	2	1	0	14	14	2
2	1	1	1	1	3	1	0	3	2	2	3	2	1	0	2	1	1	1	150	150	0
3	1	2	2	1	3	1	0	3	2	2	1	2	1	1	1	2	1	0	19	19	2
2	1	1	1	1	3	1	0	3	2	2	1	2	1	1	1	2	1	0	77	77	2
2	1	1	1	1	3	1	0	3	1	2	2	2	1	0	2	2	1	1	151	151	0
2	2	1	1	1	3	1	0	3	2	2	1	2	2	0	2	2	1	1	149	149	0
3	2	1	2	3	3	1	0	3	1	2	1	2	2	0	2	1	2	1	147	147	0
2	2	3	2	3	3	1	0	3	1	1	1	2	1	0	1	2	1	1	147	147	0
3	2	1	2	2	3	1	0	3	2	2	3	2	1	0	2	2	1	1	148	148	0
2	2	1	2	1	3	1	0	3	2	2	1	2	1	0	2	2	1	1	94	94	0
3	2	1	2	1	3	1	0	3	1	1	1	2	1	0	2	2	1	1	150	150	0
2	2	1	1	1	3	1	0	3	1	2	3	2	1	0	1	2	2	1	147	147	0
2	2	1	1	1	3	1	0	3	1	2	1	2	1	0	1	1	2	1	149	149	0
3	2	2	2	2	3	1	0	3	2	2	1	2	2	0	2	2	1	1	148	148	0
2	1	1	2	1	3	1	0	3	3	2	1	2	1	0	2	2	1	1	149	149	0
2	1	1	2	1	3	1	0	3	2	2	3	2	2	0	2	2	1	1	146	146	0
2	2	1	1	3	3	1	0	3	2	2	1	2	2	0	2	2	1	1	145	145	0
3	1	1	2	1	3	1	0	3	1	1	1	2	2	2	1	1	2	0	70	70	2
1	1	3	2	1	3	1	0	3	1	1	3	2	2	0	2	2	1	1	147	147	0
2	2	1	2	1	3	1	0	3	1	2	1	2	1	0	2	1	2	1	144	144	0
2	1	2	2	2	3	1	0	3	2	2	1	2	1	0	1	2	1	1	147	147	0
3	2	1	1	3	3	1	0	3	2	2	2	2	1	2	1	2	2	0	94	94	2
3	1	1	2	1	3	1	0	3	1	2	2	2	1	0	2	2	1	1	144	144	0
2	2	3	2	1	3	1	0	3	1	2	3	2	1	0	1	1	2	1	150	150	0
3	2	1	2	3	3	1	0	3	2	2	3	2	2	0	1	1	1	1	153	153	0
2	2	1	2	3	3	1	0	3	2	2	2	2	1	0	2	2	1	1	147	147	0
2	1	1	2	1	3	1	0	3	1	2	1	2	1	0	1	1	2	1	146	146	0
2	1	1	2	1	3	1	0	3	2	2	1	2	1	0	2	1	1	1	147	147	0
1	2	1	1	2	3	1	0	3	2	2	1	2	1	0	2	1	1	1	144	144	0
2	1	1	2	1	3	1	0	3	2	2	3	2	1	1	1	2	1	0	17	17	2
3	2	1	2	1	3	1	0	3	2	2	1	2	1	0	2	2	1	1	148	148	0
1	2	1	2	1	3	1	0	3	2	2	1	2	1	0	1	2	2	1	145	145	0
1	1	1	2	2	3	1	0	3	2	2	1	2	1	0	1	2	2	1	145	145	0
3	1	1	2	1	3	1	0	3	2	2	1	2	2	1	2	2	1	0	5	5	2
3	2	3	2	3	3	1	0	3	1	2	2	2	1	0	1	1	1	1	142	142	0
1	1	1	2	3	3	1	0	3	2	2	1	2	1	0	1	2	1	1	68	68	0
2	1	1	2	1	3	1	0	3	1	2	1	2	1	0	1	1	2	1	144	144	0
3	2	1	2	3	3	1	0	3	2	2	1	2	1	1	2	2	1	0	67	67	2
3	1	1	1	1	3	1	0	3	1	2	1	2	1	2	2	2	1	0	14	14	2
3	1	1	2	1	3	1	0	3	1	2	2	2	1	0	1	2	2	1	143	143	0
3	1	1	2	1	3	1	0	3	3	1	3	2	1	2	1	2	2	0	66	66	2
3	1	1	2	1	3	1	0	3	2	2	1	2	1	0	1	2	1	1	148	148	0
3	2	3	2	1	3	1	0	3	2	1	3	1	2	0	2	2	1	1	199	199	0
3	2	1	2	1	3	1	0	3	2	2	3	2	1	0	1	2	1	1	144	144	0
3	1	1	2	1	3	1	0	3	2	2	1	2	1	2	1	2	2	0	136	136	2
2	2	1	2	1	3	1	0	3	1	2	2	2	1	0	1	2	2	1	146	146	0
3	2	1	2	1	3	1	0	3	2	2	3	2	1	2	2	2	1	0	129	129	2
3	1	1	2	3	3	1	0	3	1	2	1	2	2	2	1	2	2	0	146	146	2
3	1	1	2	2	3	1	0	3	1	2	1	2	1	2	1	2	2	0	19	19	2
2	1	1	2	3	3	1	0	3	1	2	3	2	1	0	1	2	1	1	140	140	0
3	1	1	2	1	3	1	0	3	1	2	2	2	2	0	2	2	1	1	142	142	0
3	2	3	2	2	3	1	0	3	2	2	1	2	1	0	2	2	1	1	142	142	0
3	2	1	2	3	3	1	0	3	1	2	1	2	2	0	2	1	2	1	142	142	0
2	1	3	2	2	3	1	0	3	2	2	3	2	1	0	2	2	1	1	141	141	0
1	2	3	2	1	3	1	0	3	2	2	1	2	1	0	1	2	2	1	142	142	0
3	2	1	2	2	3	1	0	3	2	2	1	2	1	0	1	2	1	1	141	141	0
2	1	2	2	1	3	1	0	3	1	1	1	2	1	0	1	1	2	1	170	170	0
3	2	1	2	1	3	1	0	3	2	2	2	2	1	0	1	2	2	1	141	141	0
3	1	1	2	3	3	1	0	3	2	2	1	2	2	0	2	2	1	1	143	143	0
2	2	3	2	1	3	1	0	3	1	2	2	2	1	0	1	1	2	1	129	129	0
2	2	1	2	1	3	1	0	3	2	2	1	2	1	0	1	2	2	1	139	139	0
3	1	3	2	1	3	1	0	3	2	2	1	2	1	2	1	2	2	0	44	44	2
3	2	1	2	1	3	1	0	3	1	1	1	2	1	2	2	2	1	0	27	27	2
2	1	1	2	1	3	1	0	3	1	2	3	2	1	0	1	1	2	1	140	140	0
2	2	1	1	3	3	1	0	3	2	2	3	2	2	0	2	2	1	1	138	138	0
2	1	2	2	2	3	1	0	3	2	2	1	2	2	0	2	2	1	1	138	138	0
2	2	3	2	2	3	1	0	3	2	2	1	2	1	2	1	2	2	0	57	57	2
3	2	1	2	1	3	1	0	3	3	1	2	2	1	0	1	2	2	1	134	134	0
3	2	1	1	1	3	1	0	3	2	2	2	2	1	0	2	2	1	1	135	135	0
2	2	1	2	2	3	1	0	3	2	2	2	2	2	0	2	2	1	1	179	179	0
2	1	1	2	1	3	1	0	3	2	2	3	2	1	0	1	2	1	1	179	179	0
3	2	1	2	1	3	1	0	3	1	2	1	2	2	0	2	2	1	1	138	138	0
3	2	1	2	3	3	1	0	3	1	2	3	2	1	2	1	2	1	0	30	30	2
2	2	1	2	1	3	1	0	3	1	2	1	2	1	0	2	2	1	1	135	135	0
2	2	1	2	3	3	1	0	3	1	1	3	2	2	0	2	1	2	1	138	138	0
3	2	1	1	1	3	1	0	3	2	1	2	2	1	1	1	2	2	0	50	50	2
3	1	1	2	3	3	1	0	3	2	2	3	2	1	2	2	2	1	0	49	49	2
3	2	1	2	1	3	1	0	3	3	2	3	2	2	1	2	2	1	0	134	134	2
2	1	1	2	1	3	1	0	3	2	2	2	2	1	0	2	2	1	1	135	135	0
3	1	1	2	1	3	1	0	3	2	2	2	2	1	1	2	1	2	0	3	3	2
3	2	1	1	3	3	1	0	3	2	2	1	2	1	2	1	2	2	0	30	30	2
2	1	1	2	1	3	1	0	3	1	2	3	2	1	0	2	2	1	1	18	18	0
2	2	1	2	1	3	1	0	3	3	1	1	2	2	0	2	1	2	1	144	144	0
2	2	1	2	1	3	1	0	3	2	2	1	2	1	0	1	2	2	1	137	137	0
2	1	3	2	1	3	1	0	3	2	2	1	2	1	0	2	2	1	1	167	167	0
2	2	1	2	1	3	1	0	3	1	2	2	2	1	0	1	1	1	1	136	136	0
2	1	1	1	2	3	1	0	3	2	1	2	2	1	0	1	2	1	1	137	137	0
3	2	1	2	1	3	1	0	3	3	1	1	2	1	0	2	1	2	1	134	134	0
3	1	1	2	3	3	1	0	3	2	2	1	2	2	1	2	2	1	0	9	9	2
2	2	1	1	1	3	1	0	3	1	1	2	2	2	0	2	2	1	1	133	133	0
1	2	1	2	1	3	1	0	3	2	2	3	2	1	0	2	2	1	1	133	133	0
1	2	1	2	1	3	1	0	3	2	2	1	1	2	0	2	2	1	1	233	233	0
3	2	1	2	3	3	1	0	3	2	2	1	2	1	0	1	2	1	1	134	134	0
3	2	1	2	3	3	1	0	3	2	2	1	2	1	2	1	2	2	0	74	74	2
3	1	1	1	1	3	1	0	3	2	1	1	2	2	1	2	1	2	0	33	33	2
2	1	2	2	2	3	1	0	3	2	2	3	2	2	2	2	2	1	0	48	48	2
3	1	3	2	1	3	1	0	3	2	2	1	2	1	0	2	2	1	1	135	135	0
3	2	1	2	3	3	1	0	3	2	1	2	2	2	1	2	2	1	0	88	88	2
2	2	1	1	1	3	1	0	3	2	2	2	2	1	0	2	2	1	1	132	132	0
2	1	1	2	1	3	1	0	3	2	2	2	2	1	0	2	2	1	1	132	132	0
3	1	1	2	1	3	1	0	3	1	2	1	2	1	0	1	2	2	1	132	132	0
2	1	1	2	1	3	1	0	3	1	2	1	2	1	0	1	1	1	1	135	135	0
2	2	3	2	2	3	1	0	3	2	2	1	2	1	2	2	1	2	0	124	124	2
2	1	1	2	1	3	1	0	3	2	2	1	2	1	0	2	2	1	1	134	134	0
2	1	1	2	2	3	1	0	3	1	2	1	2	2	0	2	1	2	1	132	132	0
3	1	1	2	1	3	1	0	3	2	2	1	2	2	1	2	2	1	0	117	117	2
2	2	3	2	3	3	1	0	3	2	2	3	2	1	2	2	2	1	0	111	111	2
1	1	1	2	1	3	1	0	3	1	1	3	2	2	0	2	1	2	1	138	138	0
3	2	2	2	3	3	1	0	3	2	2	1	2	2	1	2	2	1	0	76	76	2
2	2	2	2	3	3	1	0	3	2	1	3	2	2	0	2	2	1	1	136	136	0
3	1	1	2	1	3	1	0	1	2	2	1	3	1	1	2	2	1	0	21	21	2
3	1	3	2	1	3	1	0	3	2	2	2	3	1	1	2	2	1	0	42	42	2
2	2	1	1	3	3	1	0	3	3	1	1	3	1	0	1	1	2	1	131	131	0
2	1	2	2	2	3	1	0	1	2	2	1	3	1	1	1	2	1	0	15	15	2
2	1	1	2	1	3	1	0	1	2	2	2	3	1	0	1	1	1	1	129	129	0
3	2	1	1	1	3	1	0	1	1	1	3	3	2	0	2	1	2	1	129	129	0
3	1	1	2	1	3	1	0	3	1	2	1	3	1	2	1	2	2	0	105	105	2
2	2	1	2	3	3	1	0	1	2	2	2	3	1	0	2	2	1	1	131	131	0
3	1	1	2	3	3	1	0	2	1	2	1	3	1	0	1	2	1	1	127	127	0
2	1	1	2	1	3	1	0	2	2	2	1	3	1	0	2	2	1	1	127	127	0
2	1	1	1	1	3	1	0	1	1	1	2	3	1	0	2	1	1	1	130	130	0
3	1	1	2	1	3	1	0	2	1	2	1	3	1	0	2	2	1	1	126	126	0
3	1	3	2	1	3	1	0	1	1	2	3	3	1	0	1	1	2	1	127	127	0
2	2	1	2	1	3	1	0	2	2	2	1	3	1	0	1	2	1	1	127	127	0
3	1	3	2	1	3	1	0	3	2	2	3	3	2	2	2	2	1	0	27	27	2
3	2	3	1	1	3	1	0	1	1	2	1	3	2	0	2	1	2	1	124	124	0
1	1	1	2	2	3	1	0	2	2	2	1	3	2	0	2	2	1	1	130	130	0
3	2	1	2	3	3	1	0	1	2	2	2	3	1	0	1	2	1	1	126	126	0
3	1	1	2	1	3	1	0	1	1	2	3	3	1	0	2	1	1	1	127	127	0
2	2	1	2	1	3	1	0	3	1	2	1	2	1	0	2	2	1	1	132	132	0
2	2	1	1	2	3	1	0	1	2	2	3	3	2	0	2	1	1	1	128	128	0
2	2	1	2	2	3	1	0	1	1	2	1	3	2	0	2	1	2	1	125	125	0
2	2	2	2	1	3	1	0	3	3	1	1	3	2	0	2	1	2	1	128	128	0
3	2	1	1	1	3	1	0	1	2	2	2	3	2	2	2	2	1	0	66	66	2
3	2	1	2	1	3	1	0	1	2	2	1	3	2	0	2	2	1	1	126	126	0
2	2	3	2	1	3	1	0	3	2	2	3	2	1	0	2	2	1	1	138	138	0
3	2	1	2	1	3	1	0	1	2	2	3	3	1	0	2	2	1	1	129	129	0
3	2	1	2	3	3	1	0	1	2	2	1	3	2	0	2	2	1	1	129	129	0
3	2	1	2	3	3	1	0	2	2	2	1	3	1	0	2	2	1	1	125	125	0
2	2	1	2	1	3	1	0	1	2	2	1	3	1	0	2	2	1	1	124	124	0
3	2	1	2	1	3	1	0	1	1	1	3	3	1	0	1	1	2	1	127	127	0
2	2	1	2	1	3	1	0	1	1	2	1	3	1	0	1	2	1	1	124	124	0
3	1	1	2	2	3	1	0	1	1	2	1	3	1	1	1	2	1	0	24	24	2
2	1	1	2	1	3	1	0	1	2	2	3	3	1	0	1	2	2	1	130	130	0
3	2	3	2	3	3	1	0	3	2	2	2	2	1	2	2	2	1	0	128	128	2
3	2	1	2	2	3	1	0	3	2	2	1	2	1	0	1	2	2	1	132	132	0
3	2	1	1	1	3	1	0	1	1	2	1	3	1	0	1	1	2	1	128	128	0
3	2	1	2	1	3	1	0	1	1	2	2	3	2	0	1	1	1	1	125	125	0
3	1	1	2	3	3	1	0	1	2	2	1	3	2	1	2	2	1	0	6	6	2
2	1	2	2	1	3	1	0	1	2	2	1	3	1	1	2	2	1	0	118	118	2
2	2	1	2	1	3	1	0	1	1	1	1	3	2	0	2	2	1	1	130	130	0
3	1	1	2	3	3	1	0	1	1	2	1	3	2	2	2	1	2	0	97	97	2
2	1	1	1	1	3	1	0	1	1	2	1	3	1	0	1	1	2	1	124	124	0
2	1	2	2	2	3	1	0	1	2	2	1	3	2	0	2	1	2	1	123	123	0
3	2	1	2	2	3	1	0	3	2	1	1	2	2	0	2	2	1	1	135	135	0
3	2	1	1	1	3	1	0	3	1	2	3	3	1	0	2	2	1	1	128	128	0
3	1	1	2	1	3	1	0	1	2	2	1	3	1	1	2	2	1	0	69	69	2
3	1	2	2	1	3	1	0	1	1	2	3	3	2	0	2	1	2	1	122	122	0
2	2	1	2	1	3	1	0	1	2	2	1	3	1	0	2	2	1	1	130	130	0
3	2	1	1	1	3	1	0	2	1	2	1	3	2	1	2	1	2	0	85	85	2
3	1	1	2	1	3	1	0	2	2	2	1	3	1	2	2	2	1	0	105	105	2
3	1	1	1	3	3	1	0	1	1	1	1	3	1	1	2	2	1	0	6	6	2
2	2	1	2	1	3	1	0	1	2	2	3	3	2	2	2	2	1	0	82	82	2
2	2	1	2	1	3	1	0	1	2	2	1	3	1	0	2	2	1	1	121	121	0
1	1	1	1	2	3	1	0	3	1	2	1	3	1	0	2	1	2	1	124	124	0
3	2	1	2	3	3	1	0	2	1	2	1	3	1	0	2	2	1	1	131	131	0
2	2	3	2	1	3	1	0	1	1	2	1	3	2	0	2	2	1	1	122	122	0
3	2	1	2	1	3	1	0	1	2	2	2	3	1	0	1	2	1	1	127	127	0
3	1	1	1	2	3	1	0	1	2	2	1	3	1	0	2	2	1	1	121	121	0
3	2	1	1	3	3	1	0	1	1	2	3	3	1	1	2	2	1	0	9	9	2
2	1	1	2	2	3	1	0	1	2	2	1	3	2	0	2	2	1	1	66	66	0
2	1	3	2	2	3	1	0	2	2	2	2	3	1	1	1	2	1	0	8	8	2
1	1	3	2	1	3	1	0	1	1	2	2	3	1	0	1	1	1	1	122	122	0
2	1	3	2	1	3	1	0	1	1	2	1	3	2	0	2	2	1	1	121	121	0
2	2	3	2	1	3	1	0	3	2	2	2	2	2	0	2	2	1	1	137	137	0
3	1	1	2	1	3	1	0	1	1	1	3	3	1	0	1	1	2	1	120	120	0
2	1	1	2	1	3	1	0	1	3	1	1	3	2	0	2	1	2	1	123	123	0
2	1	1	1	2	3	1	0	2	2	2	2	3	1	0	2	2	1	1	116	116	0
1	1	1	1	2	3	1	0	1	1	2	2	3	1	0	1	1	1	1	122	122	0
3	1	3	2	1	3	1	0	1	1	2	1	3	1	1	2	1	1	0	8	8	2
3	1	1	2	1	3	1	0	1	2	2	3	3	1	1	2	2	1	0	2	2	2
2	2	1	2	1	3	1	0	1	2	2	1	3	1	0	1	2	2	1	122	122	0
3	2	1	1	3	3	1	0	1	1	2	2	3	1	0	1	1	2	1	120	120	0
2	2	1	2	1	3	1	0	2	1	2	1	3	2	0	2	1	2	1	120	120	0
3	1	1	1	3	3	1	0	2	2	2	2	3	1	1	2	2	1	0	6	6	2
3	1	1	2	1	3	1	0	1	2	1	1	3	1	0	2	2	1	1	120	120	0
3	2	1	2	1	3	1	0	1	1	2	1	3	1	0	2	2	1	1	125	125	0
3	1	1	2	1	3	1	0	3	2	2	3	2	2	0	2	2	1	1	146	146	0
3	2	1	2	3	3	1	0	1	1	2	1	3	2	2	2	1	2	0	106	106	2
2	2	1	2	3	3	1	0	1	2	2	2	3	2	0	2	2	1	1	120	120	0
2	2	1	2	1	3	1	0	3	1	2	1	3	1	0	1	2	2	1	120	120	0
3	1	1	2	1	3	1	0	1	2	2	3	3	2	2	2	2	1	0	52	52	2
3	1	2	2	1	3	1	0	2	2	2	1	3	1	1	2	2	1	0	76	76	2
3	2	1	2	1	3	1	0	1	2	2	1	3	1	1	2	2	1	0	72	72	2
3	2	2	2	3	3	1	0	1	1	2	1	3	1	1	2	2	1	0	28	28	2
3	2	1	1	3	3	1	0	1	2	2	2	3	1	1	1	2	1	0	47	47	2
3	2	1	2	1	3	1	0	1	1	2	3	3	1	0	1	1	2	1	125	125	0
2	2	1	2	2	3	1	0	1	1	2	1	3	1	0	1	1	2	1	125	125	0
3	1	1	1	1	3	1	0	2	2	2	1	3	1	1	1	2	1	0	3	3	2
2	1	2	2	2	3	1	0	1	2	2	3	3	2	0	2	2	1	1	118	118	0
3	1	3	2	1	3	1	0	3	1	2	2	3	1	0	2	2	1	1	126	126	0
2	1	2	2	3	3	1	0	2	2	2	2	3	1	0	2	2	1	1	123	123	0
3	2	1	2	3	3	1	0	3	3	2	1	3	1	0	2	2	1	1	120	120	0
3	2	1	2	1	3	1	0	1	2	2	1	3	1	0	1	1	2	1	116	116	0
3	2	3	2	1	3	1	0	1	1	2	3	3	2	0	2	1	2	1	118	118	0
3	2	1	1	1	3	1	0	1	1	1	1	3	1	0	2	2	1	1	129	129	0
3	2	1	2	3	3	1	0	3	2	2	1	3	1	1	2	2	1	0	68	68	2
3	2	1	2	1	3	1	0	3	2	2	2	3	1	0	2	2	1	1	115	115	0
2	1	1	2	1	3	1	0	1	1	2	1	3	2	0	2	2	1	1	115	115	0
3	1	1	2	1	3	1	0	2	2	2	1	3	1	0	2	2	1	1	116	116	0
3	1	1	2	1	3	1	0	1	1	1	1	3	1	0	1	2	2	1	125	125	0
3	2	1	2	1	3	1	0	3	2	1	1	2	1	0	2	2	1	1	148	148	0
2	2	3	2	2	3	1	0	3	1	2	3	3	2	0	2	1	2	1	117	117	0
3	1	1	2	3	3	1	0	1	1	1	1	3	2	0	2	1	2	1	116	116	0
3	2	1	2	1	3	1	0	1	2	2	3	3	1	0	2	2	1	1	116	116	0
3	1	1	2	1	3	1	0	1	1	1	3	3	2	0	2	1	2	1	115	115	0
3	1	1	2	1	3	1	0	1	1	1	1	3	2	0	2	1	2	1	122	122	0
2	1	1	2	1	3	1	0	1	1	2	1	3	1	0	2	2	1	1	114	114	0
2	1	3	2	1	3	1	0	3	1	2	1	3	1	0	1	2	2	1	114	114	0
3	2	1	2	3	3	1	0	1	1	1	3	3	2	2	2	1	2	0	56	56	2
2	2	3	2	1	3	1	0	1	2	2	1	3	1	0	2	1	1	1	113	113	0
2	2	1	2	1	3	1	0	1	2	2	2	3	1	0	2	2	1	1	101	101	0
3	1	1	2	3	3	1	0	3	2	2	1	3	1	0	1	2	2	1	127	127	0
2	2	1	2	2	3	1	0	1	1	2	1	3	1	0	1	1	2	1	114	114	0
3	1	1	2	1	3	1	0	1	1	2	1	3	2	0	2	2	1	1	118	118	0
2	1	3	2	1	3	1	0	2	2	2	1	3	1	1	1	2	1	0	35	35	2
3	1	1	2	1	3	1	0	1	2	2	2	3	1	0	2	2	1	1	119	119	0
2	1	1	2	3	3	1	0	2	2	2	2	3	1	0	2	2	1	1	119	119	0
2	1	3	2	1	3	1	0	1	1	1	1	3	1	0	1	2	1	1	121	121	0
2	1	1	2	2	3	1	0	1	1	2	3	3	1	0	1	2	2	1	126	126	0
2	2	1	2	2	3	1	0	2	2	2	1	3	1	0	1	2	1	1	113	113	0
3	1	1	2	3	3	1	0	1	2	2	3	3	1	0	1	1	1	1	113	113	0
3	1	1	2	1	3	1	0	1	1	1	2	3	1	0	1	1	2	1	114	114	0
3	1	1	2	2	3	1	0	1	1	2	1	3	1	1	2	2	1	0	67	67	2
3	2	1	2	1	3	1	0	1	2	2	3	3	1	2	1	2	2	0	49	49	2
3	1	1	1	1	3	1	0	1	2	2	1	3	2	0	1	2	2	1	110	110	0
2	2	1	2	1	3	1	0	1	1	2	1	3	1	0	1	2	2	1	125	125	0
2	1	1	2	2	3	1	0	2	2	2	2	3	2	1	2	2	1	0	105	105	2
3	1	3	2	1	3	1	0	1	2	1	3	3	1	0	1	2	1	1	111	111	0
2	1	1	2	1	3	1	0	3	1	2	3	2	1	0	1	1	2	1	134	134	0
2	1	3	2	1	3	1	0	1	1	1	3	3	1	2	1	2	1	0	85	85	2
3	2	1	2	1	3	1	0	1	1	2	3	3	1	0	1	2	2	1	109	109	0
2	2	1	2	1	3	1	0	3	3	1	1	3	2	0	2	1	2	1	111	111	0
3	2	2	2	1	3	1	0	2	2	2	1	3	1	0	2	2	1	1	110	110	0
3	1	3	2	1	3	1	0	2	2	2	1	3	1	2	2	2	1	0	61	61	2
3	1	1	2	1	3	1	0	1	2	2	1	3	2	0	2	1	1	1	110	110	0
3	2	1	1	1	3	1	0	1	1	1	1	3	2	0	2	1	2	1	131	131	0
3	1	3	2	1	3	1	0	1	2	2	3	3	1	1	2	2	1	0	1	1	2
3	1	1	2	1	3	1	0	1	2	2	1	3	1	1	1	1	1	0	62	62	2
3	2	1	2	2	3	1	0	1	1	2	1	3	1	0	1	1	2	1	112	112	0
3	2	1	1	1	3	1	0	1	1	2	1	3	2	0	2	2	1	1	110	110	0
3	2	1	2	3	3	1	0	1	2	2	1	3	1	2	1	2	2	0	46	46	2
3	2	1	2	2	3	1	0	1	1	2	2	3	1	0	1	1	2	1	112	112	0
3	1	1	2	1	3	1	0	1	1	2	1	3	1	0	1	1	2	1	108	108	0
2	2	1	2	1	3	1	0	1	1	2	1	3	2	0	2	2	1	1	110	110	0
3	1	1	2	3	3	1	0	1	2	2	1	3	1	2	1	2	1	0	96	96	2
2	2	3	2	1	3	1	0	1	2	2	2	3	2	0	2	2	1	1	107	107	0
1	1	1	2	3	3	1	0	2	2	2	1	3	2	0	2	2	1	1	106	106	0
3	1	1	2	1	3	1	0	1	2	2	1	3	1	0	1	2	1	1	105	105	0
3	1	1	2	1	3	1	0	1	1	1	1	3	2	0	2	1	2	1	106	106	0
3	1	1	2	2	3	1	0	1	2	2	1	3	1	0	2	2	1	1	105	105	0
3	1	1	2	2	3	1	0	1	2	2	1	3	1	0	1	2	1	1	105	105	0
3	1	1	2	1	3	1	0	1	2	2	1	3	1	0	2	2	1	1	104	104	0
3	1	1	2	1	3	1	0	2	2	2	1	3	1	0	2	2	1	1	108	108	0
1	2	3	2	1	3	1	0	1	1	2	2	3	1	0	1	2	1	1	106	106	0
3	2	3	2	1	3	1	0	1	2	2	2	3	1	1	2	2	1	0	77	77	2
2	2	1	1	2	3	1	0	1	1	1	1	3	1	0	1	1	2	1	107	107	0
2	1	1	2	3	3	1	0	1	2	2	1	3	1	0	2	2	1	1	125	125	0
3	2	1	2	2	3	1	0	1	2	2	1	3	2	0	2	2	1	1	105	105	0
1	1	3	2	1	3	1	0	1	1	1	1	3	2	0	1	2	2	1	107	107	0
3	2	1	2	3	3	1	0	1	2	2	1	3	2	0	2	2	1	1	109	109	0
2	2	1	2	1	3	1	0	3	2	2	1	3	1	0	2	2	1	1	104	104	0
3	2	2	2	3	3	1	0	2	2	2	1	3	1	1	1	2	1	0	4	4	2
3	2	1	2	1	3	1	0	1	2	2	3	3	1	0	2	2	1	1	104	104	0
3	2	1	2	2	3	1	0	1	2	2	3	3	1	0	2	2	1	1	106	106	0
3	2	1	2	1	3	1	0	1	1	2	3	3	2	0	2	1	1	1	107	107	0
3	2	1	2	1	3	1	0	1	1	1	1	3	1	2	1	2	2	0	31	31	2
3	2	1	2	1	3	1	0	1	1	2	1	3	2	0	2	1	2	1	107	107	0
1	2	3	2	1	3	1	0	1	1	2	2	3	1	0	1	1	2	1	102	102	0
3	1	3	2	1	3	1	0	2	2	2	2	3	2	1	1	2	1	0	51	51	2
2	1	1	2	3	3	1	0	1	2	2	1	3	2	0	2	2	1	1	103	103	0
2	2	2	2	1	3	1	0	1	2	2	1	3	1	0	1	2	2	1	105	105	0
2	1	1	2	2	3	1	0	3	1	2	1	2	1	2	1	2	2	0	92	92	2
2	1	3	2	1	3	1	0	1	1	1	1	3	1	0	1	2	1	1	103	103	0
2	1	3	2	1	3	1	0	1	2	2	3	3	1	1	2	2	1	0	6	6	2
2	1	1	2	2	3	1	0	2	1	2	3	3	1	0	1	2	2	1	102	102	0
2	2	1	2	1	3	1	0	1	1	1	3	3	2	0	2	1	2	1	103	103	0
2	2	1	2	2	3	1	0	1	2	2	1	3	1	0	2	2	1	1	106	106	0
1	1	1	2	3	3	1	0	1	2	2	2	3	1	0	2	2	1	1	107	107	0
2	1	3	2	1	3	1	0	1	1	2	1	3	1	0	2	2	1	1	102	102	0
2	2	1	1	1	3	1	0	1	2	1	1	3	1	0	2	2	1	1	103	103	0
3	1	1	2	1	3	1	0	1	2	2	1	3	1	0	1	2	2	1	102	102	0
3	1	3	2	1	3	1	0	1	1	1	2	3	1	0	2	2	1	1	10	10	0
3	2	3	2	1	3	1	0	3	3	1	1	3	2	0	2	1	1	1	104	104	0
3	2	1	2	1	3	1	0	3	1	2	1	3	2	0	2	1	2	1	98	98	0
2	1	3	2	1	3	1	0	3	1	1	2	3	1	0	1	2	2	1	101	101	0
3	2	1	2	1	3	1	0	1	1	1	1	3	1	0	1	2	2	1	102	102	0
2	1	1	2	1	3	1	0	1	1	2	2	4	1	0	1	2	1	1	67	67	0
2	2	1	2	2	3	1	0	1	1	2	3	3	1	0	2	2	1	1	106	106	0
3	2	1	2	1	3	1	0	1	3	2	1	4	2	0	2	1	2	1	25	25	0
1	1	1	2	2	3	1	0	2	2	2	1	3	2	0	2	2	1	1	94	94	0
3	2	3	2	3	3	1	0	1	1	2	1	3	1	1	2	2	1	0	48	48	2
3	1	1	2	1	3	1	0	2	2	2	1	3	1	0	2	2	1	1	104	104	0
3	1	1	2	1	3	1	0	2	2	2	3	3	1	0	2	2	1	1	103	103	0
2	1	1	1	1	3	1	0	1	2	2	1	3	1	0	2	2	1	1	102	102	0
2	2	3	2	2	3	1	0	3	1	1	1	3	2	0	2	2	1	1	99	99	0
3	2	1	2	1	3	1	0	1	2	2	1	3	1	0	1	2	2	1	97	97	0
3	1	1	2	2	3	1	0	1	2	2	2	3	2	0	2	2	1	1	101	101	0
2	1	1	2	1	3	1	0	1	2	2	1	3	1	0	2	2	1	1	99	99	0
3	2	1	2	3	3	1	0	1	2	2	3	3	1	0	2	2	1	1	99	99	0
3	2	2	2	3	3	1	0	3	1	2	2	3	1	1	1	2	2	0	14	14	2
3	2	1	2	1	3	1	0	2	1	2	1	3	1	1	2	2	1	0	30	30	2
2	2	1	2	1	3	1	0	2	2	2	3	3	1	0	2	2	1	1	98	98	0
3	2	1	1	1	3	1	0	2	2	2	3	3	1	0	2	2	1	1	98	98	0
2	1	3	2	1	3	1	0	1	2	1	2	3	1	0	1	2	1	1	96	96	0
2	2	1	2	2	3	1	0	1	1	2	1	3	1	2	1	2	1	0	37	37	2
2	2	1	2	1	3	1	0	1	2	2	1	3	1	0	1	2	1	1	97	97	0
2	2	3	2	1	3	1	0	1	1	2	3	3	1	0	1	2	2	1	96	96	0
1	1	1	2	1	3	1	0	1	1	1	2	3	1	0	2	1	2	1	102	102	0
2	2	1	2	1	3	1	0	1	1	2	1	3	2	0	2	1	2	1	96	96	0
3	2	1	2	2	3	1	0	1	1	2	2	3	1	0	1	1	2	1	96	96	0
3	2	1	2	3	3	1	0	1	1	2	3	3	2	0	2	1	2	1	96	96	0
3	1	1	2	2	3	1	0	1	1	1	3	3	2	2	2	2	1	0	77	77	2
3	1	1	2	3	3	1	0	1	1	2	1	3	2	0	2	2	1	1	96	96	0
3	1	1	2	1	3	1	0	1	1	2	2	3	1	0	2	2	1	1	95	95	0
2	2	1	2	1	3	1	0	1	2	2	1	3	1	0	1	2	2	1	95	95	0
2	2	3	2	1	3	1	0	1	1	2	3	3	1	0	1	1	1	1	95	95	0
3	1	1	2	3	3	1	0	1	1	2	1	3	1	0	1	2	2	1	95	95	0
3	2	1	1	3	3	1	0	1	2	2	1	3	1	0	2	2	2	1	17	17	0
3	1	3	2	1	3	1	0	1	2	2	3	3	2	2	2	1	2	0	84	84	2
3	1	1	2	1	3	1	0	1	2	2	1	3	1	0	1	2	1	1	94	94	0
2	1	1	2	1	3	1	0	2	2	2	2	3	1	2	2	2	1	0	37	37	2
2	2	1	2	3	3	1	0	1	2	2	1	3	1	0	2	2	1	1	94	94	0
3	2	1	2	3	3	1	0	2	1	2	1	3	1	0	2	2	1	1	93	93	0
3	1	3	2	1	3	1	0	2	2	2	1	3	1	2	2	2	1	0	32	32	2
2	1	1	2	1	3	1	0	2	2	2	2	3	1	0	2	2	1	1	94	94	0
2	1	1	2	3	3	1	0	1	1	2	1	3	2	0	2	1	2	1	109	109	0
3	2	2	2	2	3	1	0	1	1	2	3	3	1	2	1	2	1	0	8	8	2
3	1	1	2	1	3	1	0	3	2	2	1	3	1	0	2	2	1	1	92	92	0
3	1	1	1	1	3	1	0	1	2	2	1	3	1	0	1	2	1	1	94	94	0
2	2	1	2	3	3	1	0	1	2	2	1	3	2	0	2	2	2	1	100	100	0
3	1	1	2	1	3	1	0	1	1	2	1	3	2	0	2	1	2	1	93	93	0
3	1	1	2	3	3	1	0	2	2	2	3	3	1	2	2	2	1	0	63	63	2
2	1	1	2	2	3	1	0	1	1	2	1	3	1	0	1	1	2	1	94	94	0
2	2	1	1	3	3	1	0	1	1	2	1	3	1	0	1	1	1	1	3	3	0
3	1	1	2	1	3	1	0	2	1	1	1	3	1	2	2	2	1	0	66	66	2
3	2	2	2	2	3	1	0	1	2	2	3	3	1	0	2	2	1	1	92	92	0
2	2	1	2	3	3	1	0	1	2	2	1	3	2	0	2	2	1	1	92	92	0
2	1	1	2	1	3	1	0	2	2	2	1	3	1	0	1	2	1	1	93	93	0
2	1	1	2	2	3	1	0	1	2	2	1	3	1	1	2	2	1	0	34	34	2
2	1	1	2	1	3	1	0	1	2	2	1	3	1	0	1	2	2	1	91	91	0
3	1	1	2	1	3	1	0	1	1	1	3	3	2	1	2	1	2	0	32	32	2
3	2	3	2	1	3	1	0	1	3	2	3	4	1	0	1	2	1	1	33	33	0
2	1	1	1	1	3	1	0	1	2	2	1	3	1	0	2	2	1	1	94	94	0
3	2	1	1	1	3	1	0	1	1	1	1	3	1	2	1	1	2	0	13	13	2
1	1	3	2	1	3	1	0	3	1	2	2	3	1	0	1	1	1	1	90	90	0
2	1	1	1	3	3	1	0	1	1	2	1	3	2	0	2	2	1	1	94	94	0
3	2	1	2	1	3	1	0	2	2	2	1	3	1	1	2	2	1	0	11	11	2
2	2	3	2	1	3	1	0	1	2	2	1	3	1	0	1	2	1	1	90	90	0
3	1	1	2	1	3	1	0	1	1	2	1	3	1	0	1	1	2	1	92	92	0
1	1	1	2	2	3	1	0	2	1	2	1	3	1	0	2	2	1	1	91	91	0
2	2	1	2	1	3	1	0	2	1	1	1	3	2	0	2	2	1	1	88	88	0
2	2	1	1	1	3	1	0	2	2	2	1	3	1	0	2	2	1	1	89	89	0
2	2	1	2	1	3	1	0	2	2	2	1	3	1	0	2	2	1	1	89	89	0
3	1	1	2	1	3	1	0	1	1	2	1	3	2	0	2	1	2	1	89	89	0
3	2	3	2	3	3	1	0	2	2	2	1	3	1	0	2	1	1	1	89	89	0
2	1	3	2	1	3	1	0	1	2	2	1	3	1	0	1	1	2	1	89	89	0
2	2	1	2	1	3	1	0	1	2	2	1	3	2	0	2	1	2	1	90	90	0
3	2	1	1	1	3	1	0	1	2	2	2	3	1	0	1	2	1	1	90	90	0
3	2	3	2	3	3	1	0	1	1	2	3	3	1	0	1	2	2	1	88	88	0
3	2	1	1	3	3	1	0	1	1	2	2	3	2	2	2	1	2	0	14	14	2
2	2	1	2	2	3	1	0	2	2	2	3	3	2	0	2	2	1	1	89	89	0
3	2	1	2	2	3	1	0	1	1	1	3	3	1	0	1	2	2	1	100	100	0
2	2	1	2	1	3	1	0	1	2	2	1	3	1	0	1	2	2	1	86	86	0
1	2	1	2	1	3	1	0	1	1	2	2	3	1	0	1	1	2	1	91	91	0
3	1	1	2	3	3	1	0	1	2	2	1	3	1	0	2	2	1	1	88	88	0
1	2	1	1	3	3	1	0	1	2	1	1	3	1	0	2	2	1	1	86	86	0
2	1	1	2	1	3	1	0	1	2	2	3	3	1	2	1	2	2	0	63	63	2
3	2	1	2	2	3	1	0	1	2	2	2	3	1	1	2	2	1	0	33	33	2
3	2	1	2	1	3	1	0	3	3	2	1	3	2	0	2	1	2	1	84	84	0
3	1	1	2	1	3	1	0	1	1	2	1	3	2	2	2	2	2	0	51	51	2
3	2	1	2	3	3	1	0	1	2	2	3	3	1	0	2	1	2	1	84	84	0
3	1	3	2	2	3	1	0	1	2	2	1	3	2	0	2	2	1	1	85	85	0
2	1	3	2	1	3	1	0	1	1	2	1	3	1	0	2	1	2	1	85	85	0
3	2	1	1	3	3	1	0	1	2	2	2	3	2	2	2	2	2	0	9	9	2
3	2	2	2	3	3	1	0	1	2	2	1	3	2	1	2	2	1	0	5	5	2
2	2	1	2	1	3	1	0	1	2	2	1	3	1	0	2	2	1	1	85	85	0
3	1	1	2	3	3	1	0	1	2	2	1	3	1	0	2	2	1	1	84	84	0
3	1	1	1	1	3	1	0	1	1	2	1	3	2	0	2	2	1	1	92	92	0
1	2	1	2	2	3	1	0	1	2	2	1	3	1	0	2	2	1	1	85	85	0
3	2	1	2	1	3	1	0	1	2	2	1	3	1	1	1	2	2	0	44	44	2
3	2	1	2	1	3	1	0	3	1	2	1	3	1	0	1	1	2	1	86	86	0
2	1	1	2	1	3	1	0	1	2	2	1	3	2	0	2	2	2	1	86	86	0
3	1	1	2	1	3	1	0	1	2	2	1	3	1	0	2	2	1	1	81	81	0
3	1	1	2	3	3	1	0	1	2	2	1	3	1	0	1	2	2	1	84	84	0
2	2	1	2	3	3	1	0	1	1	2	1	3	1	0	1	1	2	1	84	84	0
3	2	1	2	3	3	1	0	1	1	1	1	3	1	0	1	2	2	1	84	84	0
3	2	3	2	1	3	1	0	1	2	2	1	3	1	0	2	2	1	1	84	84	0
1	1	1	2	1	3	1	0	1	1	2	1	3	2	0	2	1	2	1	84	84	0
2	1	1	1	1	3	1	0	1	2	2	1	3	1	0	2	1	1	1	83	83	0
2	1	1	2	2	3	1	0	1	2	2	1	3	1	1	2	2	1	0	77	77	2
3	2	1	2	3	3	1	0	2	2	2	1	3	1	0	2	2	1	1	82	82	0
3	2	1	2	1	3	1	0	1	2	2	2	3	1	0	2	2	1	1	82	82	0
2	2	1	1	2	3	1	0	1	1	2	1	3	2	0	2	2	1	1	13	13	0
3	2	3	2	1	3	1	0	1	2	1	2	3	1	0	2	2	1	1	83	83	0
3	2	3	2	2	3	1	0	1	2	2	1	3	2	0	2	2	1	1	83	83	0
3	2	1	2	3	3	1	0	1	1	2	1	3	1	0	1	1	2	1	82	82	0
3	1	3	2	1	3	1	0	1	1	2	1	3	1	1	1	2	2	0	12	12	2
3	1	3	2	1	3	1	0	1	1	2	1	3	1	0	1	1	2	1	83	83	0
2	2	1	2	2	3	1	0	2	2	2	2	3	1	0	2	2	1	1	82	82	0
3	1	1	2	1	3	1	0	1	1	2	1	3	1	0	1	1	2	1	82	82	0
2	1	1	1	2	3	1	0	1	2	2	1	3	2	0	2	2	1	1	22	22	0
3	1	1	2	1	3	1	0	1	1	2	1	3	1	0	2	2	1	1	81	81	0
2	1	1	2	1	3	1	0	1	1	2	2	3	1	0	1	1	2	1	81	81	0
3	1	1	2	2	3	1	0	1	1	2	3	3	1	2	1	2	2	0	5	5	2
3	1	1	2	3	3	1	0	1	2	2	1	3	1	0	2	2	2	1	82	82	0
2	1	1	2	1	3	1	0	1	2	2	1	3	1	0	2	2	1	1	80	80	0
3	1	1	2	1	3	1	0	2	2	2	1	3	2	0	2	2	1	1	81	81	0
3	1	3	2	1	3	1	0	1	1	2	1	3	1	0	1	2	2	1	81	81	0
3	1	1	2	3	3	1	0	3	1	2	2	3	1	0	2	2	1	1	80	80	0
3	1	1	1	1	3	1	0	1	1	1	3	3	1	0	1	1	2	1	83	83	0
3	1	1	1	1	3	1	0	1	2	2	1	3	2	0	2	2	1	1	80	80	0
2	2	1	2	2	3	1	0	1	2	2	1	3	1	0	1	2	2	1	80	80	0
3	1	3	2	1	3	1	0	1	1	2	1	3	2	0	2	1	2	1	3	3	0
3	2	3	2	3	3	1	0	1	2	2	1	3	1	0	2	2	1	1	80	80	0
2	1	2	2	2	3	1	0	1	2	2	1	3	2	0	2	2	1	1	80	80	0
3	2	1	1	2	3	1	0	1	2	2	1	3	1	0	2	2	2	1	80	80	0
2	1	1	2	1	3	1	0	1	1	2	1	3	1	0	1	1	2	1	80	80	0
3	2	1	2	1	3	1	0	1	1	1	1	3	1	0	1	2	1	1	80	80	0
2	2	1	2	1	3	1	0	1	2	2	1	3	1	0	1	2	2	1	81	81	0
3	2	1	2	2	3	1	0	1	1	2	1	3	1	0	1	1	2	1	78	78	0
3	2	3	2	1	3	1	0	1	1	2	1	3	2	2	2	2	2	0	35	35	2
1	1	3	2	2	3	1	0	1	2	2	1	3	1	0	2	2	1	1	78	78	0
2	2	2	2	3	3	1	0	1	2	2	3	3	1	0	2	2	1	1	68	68	0
3	1	1	2	1	3	1	0	1	1	2	1	3	1	0	1	1	1	1	78	78	0
3	1	1	2	1	3	1	0	2	2	2	1	3	2	0	2	2	1	1	78	78	0
2	1	1	1	1	3	1	0	1	2	2	1	3	1	0	1	2	1	1	77	77	0
3	2	3	2	3	3	1	0	1	2	2	1	3	1	0	2	2	1	1	80	80	0
2	2	1	2	1	3	1	0	2	1	2	3	3	1	0	2	2	1	1	79	79	0
2	2	3	2	1	3	1	0	1	1	2	2	3	1	0	1	1	2	1	77	77	0
3	1	1	1	3	3	1	0	1	2	2	2	3	1	2	2	2	1	0	73	73	2
3	1	1	2	3	3	1	0	1	1	2	1	3	1	0	2	2	1	1	78	78	0
3	1	3	2	1	3	1	0	1	2	2	1	3	1	0	2	2	1	1	78	78	0
2	1	1	2	2	3	1	0	2	2	2	2	3	2	0	2	2	1	1	78	78	0
3	2	1	2	3	3	1	0	3	3	1	3	3	1	1	2	1	1	0	65	65	2
2	2	1	1	1	3	1	0	1	2	2	1	3	2	0	2	1	1	1	77	77	0
3	2	1	2	1	3	1	0	1	1	2	2	3	1	0	2	1	2	1	78	78	0
3	1	3	2	1	3	1	0	1	1	2	1	3	2	0	2	1	2	1	77	77	0
3	1	1	2	1	3	1	0	1	1	1	3	3	1	0	1	1	2	1	74	74	0
2	2	1	1	1	3	1	0	1	1	2	1	3	2	0	2	1	2	1	78	78	0
3	1	1	2	3	3	1	0	2	1	2	1	3	1	0	2	2	2	1	78	78	0
3	1	1	1	1	3	1	0	1	1	1	3	3	1	0	2	1	2	1	77	77	0
3	1	1	2	1	3	1	0	2	1	1	3	3	1	0	2	2	1	1	76	76	0
2	2	1	1	1	3	1	0	1	2	2	1	3	1	0	1	2	2	1	78	78	0
3	1	1	2	1	3	1	0	2	1	2	1	3	1	1	2	2	1	0	24	24	2
3	2	1	2	1	3	1	0	1	1	2	1	3	1	2	1	1	2	0	27	27	2
2	2	1	1	3	3	1	0	1	2	2	2	3	2	0	2	2	1	1	77	77	0
1	1	3	2	2	3	1	0	1	1	2	1	3	1	0	1	1	2	1	74	74	0
3	2	1	2	2	3	1	0	1	1	2	1	3	1	0	2	2	1	1	77	77	0
3	1	1	2	1	3	1	0	1	1	1	1	3	1	0	2	2	1	1	76	76	0
3	2	1	2	3	3	1	0	1	2	2	1	3	1	1	2	2	2	0	77	77	2
2	1	2	2	2	3	1	0	2	1	2	3	3	1	0	1	2	2	1	74	74	0
2	2	1	2	1	3	1	0	1	1	2	2	3	1	0	2	2	1	1	57	57	0
3	2	1	1	1	3	1	0	1	2	1	1	3	2	0	1	2	2	1	2	2	0
2	1	1	1	2	3	1	0	1	2	2	1	3	1	0	2	2	1	1	75	75	0
3	2	1	2	3	3	1	0	2	2	2	3	3	1	1	2	2	1	0	10	10	2
3	2	1	1	1	3	1	0	2	1	2	1	3	1	0	2	2	2	1	75	75	0
3	1	1	1	1	3	1	0	2	2	2	1	3	1	2	2	2	2	0	11	11	2
3	1	1	2	2	3	1	0	1	2	2	1	3	1	0	2	2	1	1	86	86	0
3	1	1	2	2	3	1	0	1	2	2	2	3	1	0	2	2	1	1	74	74	0
3	1	1	2	1	3	1	0	2	2	2	2	3	1	0	1	2	1	1	74	74	0
2	2	1	2	1	3	1	0	3	1	2	1	3	1	0	2	2	1	1	74	74	0
2	1	1	2	1	3	1	0	3	2	2	3	3	1	0	2	2	1	1	74	74	0
2	2	1	1	2	3	1	0	2	2	2	3	3	2	1	2	2	1	0	44	44	2
3	2	1	2	1	3	1	0	1	2	2	2	3	1	0	1	2	2	1	73	73	0
3	1	1	2	2	3	1	0	1	2	2	1	3	1	0	2	2	1	1	73	73	0
3	1	1	2	3	3	1	0	1	1	2	1	3	1	0	2	1	1	1	73	73	0
3	2	1	2	3	3	1	0	2	2	2	1	3	2	0	2	2	2	1	84	84	0
2	2	3	2	1	3	1	0	1	2	2	2	3	1	0	2	2	1	1	74	74	0
3	2	1	2	3	3	1	0	1	2	2	3	3	2	0	2	2	1	1	75	75	0
3	2	1	2	3	3	1	0	1	2	2	1	3	1	0	1	2	1	1	7	7	0
2	2	1	2	1	3	1	0	1	1	2	2	3	1	0	2	2	1	1	72	72	0
3	1	1	2	2	3	1	0	1	1	2	2	3	2	0	2	2	1	1	72	72	0
2	1	1	2	1	3	1	0	1	2	2	1	3	1	0	1	2	1	1	73	73	0
2	1	1	2	2	3	1	0	1	2	2	2	3	1	2	2	2	1	0	9	9	2
2	2	1	2	1	3	1	0	1	1	2	3	3	1	0	2	1	1	1	73	73	0
1	2	2	2	2	3	1	0	1	1	2	1	3	1	0	1	2	2	1	72	72	0
1	1	3	2	2	3	1	0	2	2	2	1	3	2	0	2	2	1	1	72	72	0
3	2	1	2	1	3	1	0	1	1	2	1	3	1	0	1	1	2	1	72	72	0
3	2	1	2	1	3	1	0	1	1	2	3	3	2	0	2	1	2	1	72	72	0
3	2	1	2	1	3	1	0	1	2	2	1	3	2	0	2	2	2	1	74	74	0
3	1	1	2	1	3	1	0	1	1	2	2	4	2	0	2	2	1	1	71	71	0
2	1	1	2	1	3	1	0	1	2	2	1	4	1	0	2	2	1	1	70	70	0
3	2	2	2	1	3	1	0	1	2	1	1	4	2	0	2	2	2	1	71	71	0
2	1	3	2	1	3	1	0	1	2	2	1	4	2	0	2	2	1	1	71	71	0
2	1	3	2	1	3	1	0	1	2	2	1	3	1	0	1	2	2	1	72	72	0
2	1	2	2	1	3	1	0	1	1	2	1	4	1	0	1	2	2	1	70	70	0
2	1	1	1	1	3	1	0	1	2	2	1	4	2	0	2	2	1	1	70	70	0
3	2	1	2	1	3	1	0	1	2	2	1	4	2	0	2	2	1	1	70	70	0
3	1	1	2	1	3	1	0	1	2	2	1	4	1	0	2	2	1	1	70	70	0
3	1	3	2	1	3	1	0	1	1	2	2	4	1	0	1	2	2	1	71	71	0
1	1	3	2	2	3	1	0	3	1	1	2	4	2	0	2	2	1	1	70	70	0
3	1	1	2	3	3	1	0	2	2	2	2	4	1	0	2	2	1	1	69	69	0
1	1	1	1	2	3	1	0	1	1	1	1	4	1	0	1	2	1	1	69	69	0
2	2	1	1	3	3	1	0	1	1	2	3	3	2	0	2	2	1	1	46	46	0
2	2	3	2	3	3	1	0	1	1	2	3	4	1	0	2	2	1	1	70	70	0
2	1	3	2	1	3	1	0	1	3	2	3	4	1	0	2	2	1	1	59	59	0
2	1	3	2	1	3	1	0	1	1	2	2	4	1	0	1	1	2	1	71	71	0
3	2	3	2	3	3	1	0	2	3	1	1	4	1	2	2	1	2	0	26	26	2
2	1	1	2	1	3	1	0	2	1	2	1	4	1	0	1	1	2	1	69	69	0
3	1	1	2	1	3	1	0	1	2	2	1	4	1	0	2	2	1	1	67	67	0
2	2	1	1	1	3	1	0	1	1	2	3	4	1	0	2	1	2	1	67	67	0
3	2	1	1	3	3	1	0	2	1	2	1	4	1	0	1	1	2	1	70	70	0
2	2	1	2	1	3	1	0	2	2	2	1	4	2	0	2	2	2	1	68	68	0
3	1	1	2	3	3	1	0	1	1	2	3	3	1	0	1	2	2	1	74	74	0
3	2	1	2	2	3	1	0	1	2	2	2	4	1	1	1	2	1	0	4	4	2
2	2	1	2	1	3	1	0	1	2	2	1	4	2	0	2	1	2	1	68	68	0
3	2	1	2	2	3	1	0	1	2	2	3	4	2	0	2	2	1	1	68	68	0
3	1	1	2	1	3	1	0	1	2	2	1	4	1	0	2	2	1	1	68	68	0
2	2	1	2	3	3	1	0	1	1	2	1	4	2	0	2	1	2	1	70	70	0
2	1	1	2	1	3	1	0	1	1	2	1	4	1	1	2	1	1	0	10	10	2
2	1	1	2	1	3	1	0	1	2	2	2	4	1	0	2	2	1	1	67	67	0
2	1	1	2	3	3	1	0	2	2	2	2	4	1	0	2	1	1	1	69	69	0
3	1	1	1	1	3	1	0	1	3	2	3	4	2	0	2	1	1	1	14	14	0
3	1	1	2	2	3	1	0	2	2	2	1	4	1	2	2	2	1	0	58	58	2
1	2	1	2	1	3	1	0	1	2	2	1	4	1	0	2	2	1	1	67	67	0
3	2	1	2	3	3	1	0	1	2	2	1	4	1	0	2	2	1	1	7	7	0
3	2	1	1	1	3	1	0	1	1	1	2	4	1	0	1	1	2	1	67	67	0
2	1	1	1	1	3	1	0	1	1	1	1	4	1	0	2	2	1	1	66	66	0
3	1	1	2	1	3	1	0	2	2	2	2	4	1	1	2	2	1	0	5	5	2
2	2	1	2	1	3	1	0	1	1	1	3	4	1	0	1	2	2	1	66	66	0
2	2	1	2	1	3	1	0	3	2	2	1	4	1	0	2	2	1	1	65	65	0
3	1	1	2	1	3	1	0	2	2	2	1	4	1	1	2	2	1	0	43	43	2
3	1	1	1	1	3	1	0	2	2	2	1	4	2	0	1	2	2	1	68	68	0
3	2	1	1	1	3	1	0	2	2	2	2	4	2	0	2	2	1	1	66	66	0
2	2	1	1	2	3	1	0	1	2	2	1	3	2	0	2	2	1	1	38	38	0
2	1	1	2	1	3	1	0	1	1	2	2	4	1	0	1	2	2	1	65	65	0
2	1	1	1	2	3	1	0	1	2	2	3	4	1	0	2	2	1	1	67	67	0
3	2	1	2	3	3	1	0	1	1	1	3	4	2	0	2	1	2	1	65	65	0
2	2	1	1	1	3	1	0	1	2	2	1	4	1	0	2	2	1	1	66	66	0
1	1	1	1	2	3	1	0	2	2	2	1	4	1	0	2	2	1	1	66	66	0
1	1	1	2	2	3	1	0	1	2	2	1	4	1	0	2	2	1	1	65	65	0
2	1	1	2	1	3	1	0	1	2	2	2	4	1	0	2	2	1	1	64	64	0
2	1	3	2	1	3	1	0	1	1	2	1	4	1	0	1	2	2	1	66	66	0
2	2	1	2	1	3	1	0	1	1	1	1	4	1	0	1	2	2	1	65	65	0
2	1	1	2	1	3	1	0	1	2	2	3	4	1	0	2	2	2	1	45	45	0
2	2	1	2	1	3	1	0	1	1	2	1	4	1	0	1	2	2	1	65	65	0
3	1	2	2	3	3	1	0	1	1	1	1	4	1	0	1	1	2	1	60	60	0
3	2	1	1	3	3	1	0	1	2	2	1	4	2	0	2	2	1	1	64	64	0
3	1	3	2	1	3	1	0	1	2	2	2	4	1	0	1	2	2	1	64	64	0
2	1	1	1	2	3	1	0	1	1	1	3	4	2	0	2	1	2	1	68	68	0
3	1	1	2	2	3	1	0	1	2	2	3	4	1	0	2	2	1	1	63	63	0
3	1	1	2	1	3	1	0	2	2	2	2	4	1	0	2	2	1	1	63	63	0
3	1	1	2	1	3	1	0	3	2	2	1	4	1	0	2	2	1	1	63	63	0
3	1	1	2	1	3	1	0	1	1	2	1	4	2	0	2	2	2	1	61	61	0
3	2	1	2	3	3	1	0	1	1	2	3	4	1	0	1	2	2	1	61	61	0
3	2	1	2	1	3	1	0	1	2	2	2	4	2	0	2	2	1	1	62	62	0
3	2	1	2	2	3	1	0	1	1	1	3	4	2	0	1	2	2	1	64	64	0
2	1	1	2	1	3	1	0	1	2	2	1	4	2	0	2	2	1	1	66	66	0
2	1	1	2	1	3	1	0	1	2	2	3	4	1	0	2	2	1	1	61	61	0
3	2	1	1	3	3	1	0	1	2	2	1	4	1	1	2	2	1	0	9	9	2
2	1	1	2	3	3	1	0	1	1	2	1	4	2	0	1	2	2	1	62	62	0
2	1	3	2	2	3	1	0	2	2	2	1	4	1	0	2	2	1	1	62	62	0
3	2	1	2	1	3	1	0	1	2	2	3	4	2	0	2	2	1	1	65	65	0
2	2	1	1	1	3	1	0	2	2	2	1	4	1	0	2	2	1	1	61	61	0
3	2	1	1	3	3	1	0	1	2	2	1	4	1	1	2	2	1	0	2	2	2
3	1	1	2	1	3	1	0	1	2	2	1	4	2	0	2	2	1	1	61	61	0
2	2	1	2	1	3	1	0	1	2	2	2	4	1	0	2	2	1	1	60	60	0
3	2	1	2	3	3	1	0	2	1	1	1	4	1	0	1	1	2	1	62	62	0
2	1	1	2	1	3	1	0	1	1	2	1	4	1	0	2	2	1	1	61	61	0
3	2	2	2	3	3	1	0	2	2	2	2	4	1	0	1	2	1	1	63	63	0
3	2	1	2	1	3	1	0	1	1	2	1	4	1	2	1	2	2	0	11	11	2
2	1	1	2	2	3	1	0	2	2	2	1	4	1	0	2	2	1	1	63	63	0
2	2	3	2	1	3	1	0	1	2	2	1	4	1	0	2	2	1	1	61	61	0
3	1	3	2	1	3	1	0	1	1	2	2	4	1	0	1	2	2	1	60	60	0
2	2	1	1	3	3	1	0	1	2	2	1	4	1	0	1	2	2	1	61	61	0
2	2	1	2	2	3	1	0	1	1	2	1	4	1	0	1	2	2	1	63	63	0
3	2	3	2	1	3	1	0	1	1	2	2	4	1	0	1	2	2	1	60	60	0
2	1	3	2	1	3	1	0	1	1	2	2	4	2	0	2	1	1	1	61	61	0
1	1	1	2	2	3	1	0	2	2	2	2	4	1	0	2	2	1	1	60	60	0
1	1	1	2	1	3	1	0	1	1	2	1	4	1	0	1	1	2	1	60	60	0
3	2	1	2	3	3	1	0	3	3	1	1	4	1	0	1	2	2	1	59	59	0
3	2	1	2	3	3	1	0	1	3	2	1	4	1	1	1	1	2	0	7	7	2
2	2	3	2	1	3	1	0	1	3	2	1	4	1	0	1	2	2	1	58	58	0
3	1	1	2	2	3	1	0	1	3	2	3	4	2	1	2	2	2	0	34	34	2
2	2	3	2	3	3	1	0	1	3	2	2	4	1	0	1	2	1	1	55	55	0
2	1	3	2	3	3	1	0	1	3	2	1	4	1	0	2	2	2	1	59	59	0
3	1	3	2	1	3	1	0	3	3	2	3	4	1	0	1	2	2	1	57	57	0
2	2	3	2	1	3	1	0	1	3	2	1	4	1	0	2	2	2	1	57	57	0
2	2	3	2	1	3	1	0	1	3	2	1	4	2	0	2	2	1	1	59	59	0
3	1	1	2	3	3	1	0	1	3	2	1	4	1	0	2	2	1	1	55	55	0
2	1	1	2	1	3	1	0	2	3	2	1	4	1	0	2	2	1	1	58	58	0
3	2	1	2	2	3	1	0	1	3	2	1	4	1	0	2	2	1	1	23	23	0
3	2	1	2	3	3	1	0	1	3	2	3	4	1	0	2	2	1	1	55	55	0
2	1	3	2	1	3	1	0	2	3	2	3	4	1	0	2	2	1	1	57	57	0
2	1	1	2	1	3	1	0	1	3	2	2	4	1	0	1	2	2	1	58	58	0
3	1	1	2	1	3	1	0	1	3	2	1	4	1	0	2	1	2	1	57	57	0
2	1	1	2	1	3	1	0	1	3	2	3	4	1	0	2	2	1	1	56	56	0
3	1	1	2	1	3	1	0	2	3	2	1	4	2	0	2	2	1	1	55	55	0
3	1	3	2	1	3	1	0	1	3	1	1	4	1	0	1	1	2	1	57	57	0
3	1	1	1	1	3	1	0	3	3	2	1	4	1	0	2	2	1	1	56	56	0
3	1	1	2	2	3	1	0	3	2	2	1	4	1	2	1	2	2	0	26	26	2
3	2	1	2	1	3	1	0	1	3	1	3	4	2	0	2	1	2	1	52	52	0
2	1	3	2	1	3	1	0	1	3	2	1	4	2	0	2	2	1	1	52	52	0
2	1	3	2	1	3	1	0	1	3	2	1	4	2	0	2	1	2	1	56	56	0
2	1	1	2	1	3	1	0	1	3	2	1	4	1	0	2	1	2	1	55	55	0
3	2	2	2	3	3	1	0	1	1	1	3	4	1	0	1	2	2	1	60	60	0
3	1	2	2	2	3	1	0	2	1	2	2	4	2	2	2	2	1	0	34	34	2
3	1	1	2	1	3	1	0	1	3	2	1	4	1	0	2	2	2	1	51	51	0
2	1	1	2	1	3	1	0	1	3	2	1	4	1	0	2	2	1	1	52	52	0
2	1	1	2	1	3	1	0	1	3	2	2	4	1	0	2	2	1	1	53	53	0
1	2	1	2	1	3	1	0	1	3	2	1	4	2	0	2	2	1	1	55	55	0
2	1	3	2	2	3	1	0	2	3	2	3	4	1	1	2	2	1	0	2	2	2
2	2	1	2	1	3	1	0	1	3	2	1	4	1	0	2	2	1	1	52	52	0
2	1	1	2	2	3	1	0	1	3	2	1	4	1	0	2	2	1	1	52	52	0
2	2	1	2	1	3	1	0	1	3	2	1	4	1	0	1	2	2	1	55	55	0
2	1	1	2	1	3	1	0	1	3	2	1	4	1	0	2	1	2	1	52	52	0
2	1	1	2	1	3	1	0	1	3	2	2	4	2	0	2	2	2	1	54	54	0
3	1	1	2	1	3	1	0	1	2	2	3	3	1	0	2	2	1	1	108	108	0
3	2	1	2	2	3	1	0	1	3	2	1	4	1	0	2	1	2	1	51	51	0
1	1	1	1	2	3	1	0	3	3	1	1	4	2	0	2	2	1	1	45	45	0
2	1	1	2	1	3	1	0	3	3	2	1	4	1	0	2	2	1	1	54	54	0
3	1	1	2	2	3	1	0	1	3	2	1	4	1	0	2	2	2	1	55	55	0
3	1	1	2	1	3	1	0	1	3	2	3	4	1	0	2	2	1	1	59	59	0
3	2	1	2	3	3	1	0	1	2	2	1	4	1	0	1	1	2	1	67	67	0
2	1	1	1	1	3	1	0	1	1	2	1	4	1	0	1	2	1	1	67	67	0
3	2	1	2	1	3	1	0	1	3	2	1	4	1	0	2	2	1	1	48	48	0
3	1	1	1	2	3	1	0	1	3	2	1	4	2	0	1	1	2	1	54	54	0
3	1	1	2	1	3	1	0	1	3	2	3	4	1	0	2	1	1	1	54	54	0
3	2	1	2	1	3	1	0	2	3	2	3	4	2	0	2	2	1	1	54	54	0
2	1	1	2	1	3	1	0	1	3	2	1	4	2	0	2	2	1	1	50	50	0
2	2	3	2	1	3	1	0	1	3	2	1	4	2	0	2	2	1	1	56	56	0
3	1	1	2	1	3	1	0	1	3	2	1	4	1	0	2	2	1	1	52	52	0
3	1	1	2	1	3	1	0	3	3	2	1	4	1	0	2	2	1	1	55	55	0
3	1	1	2	1	3	1	0	3	3	2	2	4	1	0	2	2	1	1	53	53	0
2	1	1	2	2	3	1	0	1	3	2	1	4	1	0	2	2	1	1	24	24	0
3	2	1	2	1	3	1	0	1	3	2	2	4	2	0	2	1	2	1	55	55	0
3	1	1	2	2	3	1	0	2	3	2	2	4	1	0	1	2	1	1	48	48	0
3	1	1	2	1	3	1	0	1	3	2	1	4	1	0	1	1	2	1	51	51	0
3	1	3	2	1	3	1	0	1	3	2	1	4	1	0	1	2	1	1	55	55	0
2	1	1	2	1	3	1	0	1	3	1	3	4	1	0	2	1	1	1	50	50	0
3	1	1	2	1	3	1	0	2	3	2	1	4	2	0	2	1	2	1	50	50	0
2	1	1	2	2	3	1	0	1	3	2	1	4	1	0	1	2	1	1	51	51	0
3	1	1	2	1	3	1	0	1	3	2	2	4	1	0	1	2	2	1	45	45	0
3	2	1	2	3	3	1	0	1	3	2	2	4	1	0	2	2	1	1	49	49	0
3	1	1	2	3	3	1	0	1	3	2	1	4	2	0	2	2	1	1	49	49	0
3	1	2	2	2	3	1	0	1	3	2	2	4	2	0	2	2	1	1	51	51	0
2	2	1	1	1	3	1	0	1	3	2	1	4	2	0	2	2	1	1	50	50	0
2	2	1	2	2	3	1	0	1	3	2	1	4	1	0	2	2	1	1	47	47	0
3	1	1	2	1	3	1	0	1	3	2	2	4	1	0	2	2	1	1	50	50	0
1	1	2	2	2	3	1	0	2	3	2	1	4	1	2	2	2	1	0	25	25	2
3	1	3	2	3	3	1	0	1	3	2	3	4	2	0	2	2	2	1	3	3	0
2	1	3	2	1	3	1	0	1	3	1	3	4	2	0	2	1	2	1	49	49	0
2	2	3	2	1	3	1	0	3	3	1	3	4	1	0	2	2	1	1	57	57	0
3	2	1	2	2	3	1	0	3	3	2	1	4	1	0	2	2	1	1	8	8	0
2	1	3	2	3	3	1	0	1	3	2	2	4	2	0	2	2	1	1	54	54	0
3	1	3	2	1	3	1	0	1	3	2	1	4	2	2	2	1	2	0	47	47	2
2	2	1	2	1	3	1	0	1	3	1	2	4	2	0	2	1	2	1	7	7	0
2	2	1	2	2	3	1	0	2	3	2	1	4	2	0	2	2	2	1	45	45	0
3	2	1	2	1	3	1	0	1	3	2	2	4	1	1	2	2	1	0	9	9	2
3	2	1	2	3	3	1	0	1	3	2	2	4	1	0	1	1	2	1	46	46	0
3	1	1	2	1	3	1	0	1	3	2	1	4	1	0	1	1	2	1	47	47	0
3	2	1	1	3	3	1	0	1	3	2	1	4	2	0	2	2	1	1	8	8	0
2	1	3	2	1	3	1	0	1	3	2	1	4	1	0	2	2	1	1	53	53	0
3	2	1	2	1	3	1	0	3	3	2	1	4	2	0	1	2	2	1	47	47	0
2	2	1	2	3	3	1	0	1	3	2	3	4	1	1	2	2	1	0	34	34	2
3	1	3	2	1	3	1	0	1	3	1	1	4	1	0	2	2	2	1	50	50	0
3	1	1	2	1	3	1	0	1	3	2	2	4	2	0	2	2	1	1	44	44	0
2	1	3	2	1	3	1	0	1	3	2	1	4	2	0	2	2	1	1	44	44	0
2	2	1	2	2	3	1	0	1	3	2	1	4	1	0	2	2	1	1	47	47	0
2	1	3	2	1	3	1	0	1	3	2	3	4	1	0	2	2	1	1	5	5	0
2	1	1	1	3	3	1	0	1	3	2	1	4	1	0	2	2	1	1	43	43	0
1	1	3	2	2	3	1	0	1	3	2	1	4	1	0	1	2	1	1	44	44	0
3	1	1	2	1	3	1	0	1	3	2	1	4	2	2	2	1	2	0	3	3	2
3	2	3	2	1	3	1	0	1	3	2	2	4	1	0	2	2	1	1	44	44	0
2	1	1	1	1	3	1	0	1	3	2	1	4	1	0	2	2	2	1	43	43	0
3	2	1	2	3	3	1	0	1	3	2	3	4	1	0	2	2	1	1	42	42	0
2	2	3	2	1	3	1	0	2	3	2	1	4	1	0	2	2	1	1	45	45	0
2	2	3	2	1	3	1	0	1	3	2	2	4	2	0	1	2	1	1	44	44	0
2	1	1	2	1	3	1	0	1	3	2	1	4	2	0	1	2	1	1	42	42	0
3	2	3	2	1	3	1	0	1	3	2	2	4	1	0	2	2	1	1	44	44	0
2	2	1	2	1	3	1	0	1	3	1	1	4	2	0	2	1	2	1	44	44	0
2	2	1	2	3	3	1	0	1	3	2	1	4	2	0	2	2	2	1	43	43	0
3	1	1	1	1	3	1	0	1	3	2	2	4	1	0	2	2	1	1	42	42	0
1	2	1	2	3	3	1	0	1	3	2	1	4	1	0	1	2	2	1	45	45	0
3	1	1	2	1	3	1	0	1	3	2	1	4	1	0	2	2	1	1	42	42	0
3	2	1	2	1	3	1	0	1	3	2	1	4	1	0	2	2	2	1	38	38	0
2	1	1	2	1	3	1	0	1	3	2	1	4	2	0	2	2	1	1	43	43	0
2	1	1	2	1	3	1	0	1	3	2	2	4	1	0	1	2	1	1	43	43	0
2	1	1	2	1	3	1	0	3	3	2	2	4	1	0	2	2	1	1	44	44	0
3	1	1	1	1	3	1	0	1	3	2	1	4	2	0	2	2	1	1	41	41	0
2	2	1	1	1	3	1	0	1	3	2	1	4	1	0	2	2	1	1	41	41	0
3	2	1	2	1	3	1	0	1	3	2	1	4	1	0	1	2	2	1	51	51	0
2	1	1	2	2	3	1	0	1	3	2	1	4	1	0	1	2	2	1	44	44	0
3	2	3	2	3	3	1	0	1	3	2	1	4	1	0	1	2	2	1	43	43	0
3	2	1	2	3	3	1	0	2	3	2	2	4	1	0	2	2	1	1	41	41	0
3	1	1	2	1	3	1	0	1	3	2	1	4	1	0	2	2	2	1	40	40	0
2	2	1	1	3	3	1	0	1	3	1	3	4	2	0	2	2	1	1	42	42	0
3	1	3	2	1	3	1	0	3	3	2	1	4	1	1	2	2	2	0	31	31	2
2	2	1	1	3	3	1	0	2	3	2	2	4	2	0	2	2	1	1	40	40	0
3	1	1	2	2	3	1	0	2	3	2	2	4	1	1	2	2	1	0	9	9	2
2	1	1	2	2	3	1	0	1	3	2	1	4	2	0	2	2	1	1	58	58	0
3	2	3	2	1	3	1	0	1	3	2	3	4	1	0	1	2	1	1	40	40	0
3	2	1	2	1	3	1	0	1	3	2	1	4	1	0	1	2	1	1	39	39	0
2	1	3	2	1	3	1	0	1	3	2	1	4	2	0	2	2	1	1	40	40	0
3	1	3	2	1	3	1	0	1	3	2	2	4	2	0	2	1	2	1	43	43	0
2	1	1	1	1	3	1	0	1	3	1	3	4	1	0	1	2	2	1	37	37	0
3	2	1	1	2	3	1	0	1	3	2	1	4	1	0	1	2	1	1	47	47	0
3	1	1	2	1	3	1	0	1	3	2	1	4	1	0	1	1	2	1	41	41	0
2	2	1	2	1	3	1	0	1	3	1	1	4	1	0	1	1	2	1	40	40	0
3	2	1	2	1	3	1	0	1	3	2	1	4	2	0	2	2	2	1	41	41	0
3	2	1	2	1	3	1	0	3	3	1	1	4	1	0	1	2	2	1	42	42	0
2	1	1	2	2	3	1	0	3	3	2	1	4	1	0	2	2	1	1	35	35	0
2	1	1	1	1	3	1	0	1	3	2	1	4	2	0	2	1	1	1	37	37	0
2	1	1	2	1	3	1	0	3	3	2	1	4	2	0	2	1	2	1	37	37	0
2	1	1	1	2	3	1	0	1	3	2	2	4	1	0	2	2	1	1	9	9	0
1	1	2	2	2	3	1	0	1	3	2	3	4	1	0	1	2	2	1	36	36	0
3	2	1	2	1	3	1	0	1	3	2	1	4	2	0	2	2	1	1	21	21	0
3	2	1	2	1	3	1	0	1	3	2	1	4	2	0	2	1	2	1	38	38	0
2	1	1	1	1	3	1	0	3	3	2	1	4	2	0	2	2	1	1	39	39	0
2	1	3	2	2	3	1	0	1	3	2	2	4	1	0	2	2	1	1	36	36	0
2	2	1	2	1	3	1	0	1	3	2	1	4	1	0	1	2	2	1	42	42	0
3	2	3	2	1	3	1	0	2	3	2	1	4	1	0	2	2	1	1	43	43	0
3	2	1	2	1	3	1	0	1	3	2	1	4	2	0	2	2	1	1	44	44	0
2	2	2	2	2	3	1	0	1	3	2	2	4	1	0	1	1	2	1	43	43	0
2	1	1	1	1	3	1	0	1	3	2	1	4	2	0	1	2	2	1	17	17	0
2	1	1	2	1	3	1	0	1	3	2	1	4	2	0	2	1	1	1	20	20	0
1	1	2	2	1	3	1	0	1	3	1	1	4	2	0	2	1	2	1	38	38	0
3	1	3	2	1	3	1	0	1	3	2	3	4	1	0	2	2	1	1	30	30	0
2	2	1	2	1	3	1	0	1	3	1	2	4	2	0	2	1	2	1	29	29	0
2	1	1	2	1	3	1	0	1	3	2	3	4	1	0	1	2	2	1	27	27	0
3	2	2	2	2	3	1	0	1	3	1	1	4	1	0	1	2	1	1	27	27	0
3	2	3	2	3	3	1	0	3	3	2	1	4	1	0	1	2	2	1	28	28	0
1	1	1	2	1	3	1	0	1	3	2	1	4	2	0	2	2	1	1	35	35	0
1	2	3	2	1	3	1	0	2	3	2	2	4	1	0	2	2	1	1	35	35	0
3	1	1	2	1	3	1	0	3	3	2	1	4	1	0	2	2	1	1	31	31	0
3	1	1	1	1	3	1	0	1	3	2	1	4	1	0	2	2	1	1	16	16	0
3	1	1	2	1	3	1	0	2	3	2	1	4	1	0	1	2	2	1	35	35	0
3	2	1	2	2	3	1	0	1	3	2	1	4	1	0	2	2	1	1	35	35	0
3	1	1	2	2	3	1	0	1	3	2	2	4	2	0	2	2	1	1	35	35	0
2	1	1	2	1	3	1	0	1	3	2	1	4	1	0	2	2	1	1	32	32	0
3	2	2	2	1	3	1	0	1	3	2	2	4	2	0	2	1	1	1	32	32	0
2	1	1	2	1	3	1	0	1	3	2	1	4	2	0	1	2	2	1	24	24	0
2	1	1	2	1	3	1	0	1	3	2	1	4	2	0	2	2	1	1	34	34	0
3	1	1	2	1	3	1	0	3	3	2	3	4	1	1	2	2	1	0	2	2	2
3	2	1	2	1	3	1	0	2	3	2	1	4	1	0	2	2	1	1	36	36	0
3	1	1	2	1	3	1	0	1	3	2	1	4	1	0	1	1	2	1	29	29	0
2	2	1	2	1	3	1	0	1	3	1	3	4	2	0	2	1	2	1	34	34	0
2	2	1	1	1	3	1	0	1	3	2	1	4	1	0	1	2	1	1	34	34	0
3	2	1	2	2	3	1	0	1	3	1	3	4	2	0	2	1	2	1	35	35	0
3	1	1	2	1	3	1	0	1	3	2	1	4	1	0	2	2	1	1	34	34	0
3	2	1	2	2	3	1	0	1	3	2	2	4	1	0	2	2	1	1	35	35	0
2	1	3	2	1	3	1	0	1	3	1	2	4	1	0	2	1	1	1	32	32	0
2	2	1	2	2	3	1	0	1	3	2	1	4	2	0	2	1	2	1	33	33	0
2	1	3	2	2	3	1	0	1	3	2	2	4	2	0	1	2	1	1	33	33	0
2	1	2	2	1	3	1	0	1	3	2	3	4	2	0	2	2	1	1	21	21	0
2	2	1	1	2	3	1	0	2	3	2	3	4	1	0	1	2	1	1	24	24	0
3	2	1	1	3	3	1	0	1	3	2	3	4	1	0	2	2	2	1	20	20	0
3	1	1	2	1	3	1	0	1	3	2	1	4	2	0	2	2	1	1	32	32	0
2	2	1	2	1	3	1	0	1	3	2	1	4	1	0	2	2	1	1	26	26	0
3	1	1	2	1	3	1	0	1	3	2	1	4	1	0	1	2	2	1	26	26	0
2	2	3	2	2	3	1	0	1	3	2	1	4	2	0	1	2	2	1	30	30	0
3	2	1	2	1	3	1	0	1	3	2	1	4	2	0	2	1	2	1	32	32	0
1	1	1	2	1	3	1	0	1	3	2	2	4	1	0	1	1	2	1	33	33	0
2	1	1	2	2	3	1	0	1	3	2	1	4	1	0	1	1	2	1	32	32	0
3	1	3	2	1	3	1	0	3	3	2	2	4	1	1	2	2	1	0	4	4	2
2	1	1	2	1	3	1	0	3	3	2	1	4	1	0	1	2	1	1	24	24	0
3	2	1	2	1	3	1	0	1	3	1	1	4	1	0	2	1	2	1	29	29	0
2	2	1	1	1	3	1	0	3	3	2	1	4	1	0	2	2	1	1	35	35	0
2	1	1	2	1	3	1	0	2	3	2	1	4	1	0	2	2	1	1	35	35	0
3	1	1	2	3	3	1	0	2	3	2	1	4	1	0	2	2	1	1	30	30	0
2	1	1	1	1	3	1	0	3	3	1	3	4	1	0	1	2	2	1	32	32	0
3	2	1	2	2	3	1	0	2	3	2	3	4	1	0	2	2	1	1	32	32	0
3	2	1	2	1	3	1	0	3	3	2	1	4	1	0	2	2	1	1	28	28	0
3	2	3	2	3	3	1	0	1	3	2	1	4	1	0	2	2	2	1	28	28	0
3	2	3	2	1	3	1	0	2	3	2	2	4	2	0	2	2	1	1	33	33	0
3	1	1	2	1	3	1	0	1	3	2	1	4	1	0	1	1	2	1	25	25	0
3	1	1	2	3	3	1	0	1	3	2	3	4	1	0	2	2	1	1	19	19	0
3	2	1	2	1	3	1	0	3	3	1	1	4	2	0	2	1	2	1	28	28	0
3	2	1	2	2	3	1	0	1	3	2	3	4	1	0	2	2	1	1	24	24	0
2	2	1	2	1	3	1	0	1	3	2	1	4	1	0	1	2	1	1	33	33	0
2	1	3	2	1	3	1	0	2	3	1	3	4	2	0	2	2	2	1	27	27	0
2	1	1	2	1	3	1	0	3	3	2	1	4	1	0	2	2	1	1	26	26	0
3	1	1	2	1	3	1	0	1	3	2	1	4	2	0	2	1	2	1	32	32	0
2	2	1	2	2	3	1	0	1	3	2	2	4	1	0	1	1	2	1	22	22	0
3	1	1	2	1	3	1	0	1	3	2	1	4	1	0	2	2	1	1	20	20	0
2	1	2	2	1	3	1	0	1	3	1	1	4	2	0	2	2	1	1	23	23	0
2	1	1	1	2	3	1	0	1	3	2	1	4	2	0	2	2	1	1	15	15	0
2	1	1	1	2	3	1	0	1	3	2	3	4	1	0	2	2	1	1	20	20	0
2	2	3	2	1	3	1	0	1	3	2	1	4	1	0	1	2	1	1	29	29	0
3	1	1	2	1	3	1	0	1	3	2	3	4	1	0	1	2	2	1	28	28	0
2	1	1	1	1	3	1	0	2	3	2	1	4	2	0	2	2	1	1	32	32	0
2	2	2	2	2	3	1	0	1	3	1	1	4	2	0	2	2	2	1	15	15	0
1	1	1	2	2	3	1	0	2	3	2	3	4	1	0	2	2	1	1	25	25	0
2	2	1	2	1	3	1	0	1	3	2	3	4	2	0	2	2	1	1	20	20	0
3	2	1	1	1	3	1	0	1	3	2	1	4	2	0	2	2	1	1	25	25	0
3	1	3	2	1	3	1	0	1	3	2	1	4	1	0	2	2	1	1	26	26	0
3	2	1	2	1	3	1	0	1	3	1	1	4	1	0	2	2	1	1	20	20	0
2	2	1	2	1	3	1	0	1	3	2	1	4	2	0	2	2	1	1	22	22	0
2	2	1	2	1	3	1	0	1	3	2	2	4	1	0	2	2	1	1	28	28	0
3	1	1	2	1	3	1	0	1	3	2	1	4	2	0	1	2	2	1	26	26	0
2	1	1	2	1	3	1	0	3	3	2	1	4	2	0	2	2	1	1	30	30	0
3	2	1	2	1	3	1	0	1	3	2	3	4	2	0	2	1	2	1	28	28	0
1	1	1	1	2	3	1	0	1	3	2	1	4	1	0	2	2	1	1	30	30	0
1	2	1	2	1	3	1	0	2	3	2	2	4	2	0	2	2	1	1	30	30	0
2	1	1	1	1	3	1	0	1	3	2	1	4	2	0	2	2	2	1	21	21	0
2	2	1	2	2	3	1	0	1	3	2	3	4	1	0	1	2	2	1	22	22	0
3	2	1	2	1	3	1	0	1	3	1	1	4	2	0	2	1	2	1	19	19	0
3	1	3	2	1	3	1	0	1	3	2	1	4	1	0	2	2	1	1	17	17	0
2	1	1	1	1	3	1	0	2	3	2	1	4	1	0	2	2	1	1	30	30	0
3	2	1	2	2	3	1	0	1	3	1	3	4	1	2	1	2	2	0	12	12	2
1	1	1	2	2	3	1	0	3	3	2	1	4	1	0	1	2	2	1	2	2	0
3	1	1	2	3	3	1	0	1	3	2	1	4	2	0	2	1	1	1	24	24	0
2	1	1	2	2	3	1	0	1	3	2	1	4	2	0	2	2	1	1	30	30	0
3	1	1	2	3	3	1	0	1	3	2	3	4	1	0	2	2	2	1	32	32	0
3	2	2	2	2	3	1	0	1	3	2	3	4	1	0	2	2	1	1	32	32	0
3	1	2	2	2	3	1	0	2	3	2	1	4	2	0	2	2	2	1	27	27	0
2	2	1	2	2	3	1	0	1	3	2	1	4	2	0	1	2	2	1	14	14	0
3	1	1	2	1	3	1	0	2	3	2	1	4	1	0	2	2	1	1	23	23	0
2	1	1	2	1	3	1	0	1	3	2	1	4	1	0	2	2	1	1	23	23	0
2	2	1	1	1	3	1	0	1	3	2	1	4	1	0	2	2	2	1	15	15	0
3	1	1	2	1	3	1	0	1	3	2	3	4	1	0	2	2	1	1	25	25	0
2	1	3	2	3	3	1	0	1	3	1	1	4	1	0	2	2	2	1	22	22	0
2	1	1	2	3	3	1	0	1	3	2	2	4	2	0	2	1	2	1	15	15	0
3	1	1	2	1	3	1	0	2	3	2	1	4	2	0	2	2	1	1	30	30	0
2	2	1	2	3	3	1	0	1	3	1	3	4	1	0	1	2	2	1	13	13	0
1	1	1	1	1	3	1	0	1	3	2	1	4	1	0	1	2	2	1	26	26	0
2	1	1	2	1	3	1	0	1	3	1	3	4	2	0	2	1	2	1	33	33	0
2	1	1	1	1	3	1	0	1	3	2	1	4	1	0	2	2	1	1	13	13	0
3	1	1	2	1	3	1	0	1	3	2	1	4	1	0	2	2	1	1	24	24	0
2	1	1	2	1	3	1	0	1	3	2	2	4	1	0	2	2	1	1	27	27	0
3	2	1	2	3	3	1	0	3	3	2	2	4	1	0	2	2	2	1	24	24	0
2	2	3	2	1	3	1	0	1	3	2	1	4	1	0	2	2	1	1	19	19	0
3	2	3	2	1	3	1	0	3	3	1	1	4	2	0	2	1	2	1	23	23	0
2	1	1	2	2	3	1	0	1	3	2	1	4	1	0	1	2	2	1	35	35	0
3	2	1	2	1	3	1	0	1	3	2	2	4	2	0	2	2	2	1	25	25	0
2	2	1	1	1	3	1	0	1	3	2	1	4	2	0	2	1	2	1	25	25	0
2	1	1	1	1	3	1	0	1	3	2	1	4	2	0	2	1	2	1	30	30	0
2	1	2	2	1	3	1	0	3	3	2	1	4	1	0	1	2	2	1	16	16	0
3	1	1	2	1	3	1	0	1	3	1	1	4	2	0	2	1	2	1	27	27	0
2	1	3	2	1	3	1	0	1	3	2	2	4	1	0	2	1	1	1	17	17	0
2	1	1	2	1	3	1	0	1	3	2	1	4	1	0	1	2	2	1	25	25	0
2	1	1	2	1	3	1	0	1	3	2	1	4	1	0	1	1	2	1	28	28	0
2	1	1	2	1	3	1	0	1	3	2	1	4	1	0	2	2	2	1	15	15	0
3	1	1	2	2	3	1	0	2	3	2	1	4	1	1	2	2	1	0	3	3	2
3	2	1	1	3	3	1	0	1	3	2	2	4	2	0	2	2	1	1	7	7	0
2	1	1	2	1	3	1	0	1	3	2	1	4	2	0	2	1	2	1	12	12	0
2	2	1	2	1	3	1	0	1	3	2	1	4	2	0	2	2	1	1	21	21	0
2	2	1	2	1	3	1	0	1	3	2	1	4	1	0	2	1	2	1	12	12	0
2	2	1	1	1	3	1	0	3	3	2	3	4	2	0	2	2	1	1	30	30	0
3	2	1	2	1	3	1	0	1	3	2	1	4	1	0	2	2	1	1	20	20	0
3	2	1	2	2	3	1	0	1	3	2	1	4	1	0	2	1	2	1	14	14	0
3	2	1	2	1	3	1	0	1	3	2	2	4	1	0	2	2	1	1	23	23	0
3	1	3	2	1	3	1	0	1	3	2	3	4	1	0	2	1	2	1	18	18	0
3	1	1	1	1	3	1	0	1	3	2	2	4	2	0	2	2	1	1	16	16	0
3	1	1	2	1	3	1	0	1	3	2	1	4	2	0	2	1	2	1	17	17	0
3	1	1	2	1	3	1	0	1	3	2	3	4	2	0	2	2	1	1	21	21	0
3	1	1	2	2	3	1	0	1	3	2	1	4	1	0	2	2	1	1	15	15	0
3	2	1	1	3	3	1	0	3	3	2	3	4	1	0	2	2	2	1	13	13	0
3	1	1	2	1	3	1	0	1	3	2	1	4	1	0	2	1	2	1	18	18	0
2	2	1	1	1	3	1	0	1	3	2	1	4	1	0	1	2	2	1	13	13	0
1	1	1	1	2	3	1	0	1	3	2	3	4	1	0	1	2	2	1	27	27	0
3	1	1	2	2	3	1	0	1	3	2	1	4	2	0	2	2	2	1	14	14	0
3	1	1	1	1	3	1	0	1	3	2	3	4	1	0	2	2	1	1	12	12	0
2	2	2	2	2	3	1	0	1	3	2	1	4	2	0	2	1	2	1	12	12	0
3	2	1	2	3	3	1	0	1	3	2	3	4	2	0	2	2	1	1	15	15	0
2	1	1	2	1	3	1	0	1	3	1	1	4	2	0	2	2	2	1	12	12	0
2	1	3	2	1	3	1	0	1	3	2	3	5	1	0	2	2	1	1	10	10	0
2	1	1	2	1	3	1	0	1	3	2	3	5	2	0	2	2	1	1	9	9	0
1	1	3	2	1	3	1	0	1	3	2	1	5	2	0	1	1	2	1	8	8	0
2	2	1	1	1	3	1	0	1	3	2	1	5	1	0	2	1	1	1	7	7	0
2	2	3	2	1	3	1	0	1	3	2	1	4	2	0	2	2	1	1	16	16	0
2	2	1	1	1	3	1	0	1	3	2	1	5	1	0	2	2	1	1	10	10	0
3	1	1	2	1	3	1	0	2	3	2	3	5	1	0	2	2	1	1	10	10	0
3	1	1	2	1	3	1	0	2	3	2	1	5	1	0	2	2	1	1	6	6	0
2	2	1	1	1	3	1	0	1	3	2	1	5	1	0	1	2	2	1	8	8	0
3	1	1	2	3	3	1	0	3	3	2	3	5	2	0	2	2	1	1	10	10	0
1	1	1	2	1	3	1	0	2	3	2	1	5	1	0	2	2	1	1	9	9	0
3	1	1	1	1	3	1	0	1	3	2	3	5	2	0	2	2	1	1	9	9	0
3	2	3	2	1	3	1	0	1	3	2	1	5	1	0	2	2	1	1	5	5	0
3	1	3	2	1	3	1	0	1	3	2	2	5	1	0	2	1	1	1	10	10	0
3	1	1	2	1	3	1	0	1	3	2	3	5	1	0	2	2	1	1	5	5	0
1	1	1	2	2	3	1	0	1	3	2	1	5	1	0	1	2	2	1	6	6	0
3	1	3	1	2	3	1	0	2	3	2	1	4	1	0	2	2	1	1	8	8	0
2	1	1	2	2	3	1	0	1	3	2	1	5	1	0	2	2	1	1	7	7	0
3	1	1	2	3	3	1	0	1	3	2	2	5	1	0	2	2	1	1	7	7	0
3	2	1	2	3	3	1	0	1	3	2	3	5	2	0	2	2	2	1	7	7	0
3	2	1	2	1	3	1	0	3	3	2	3	5	2	0	2	1	2	1	5	5	0
3	2	1	1	3	3	1	0	1	3	2	3	5	1	0	2	2	1	1	5	5	0
2	1	1	2	1	3	1	0	1	3	2	2	5	1	0	1	2	1	1	9	9	0
2	1	3	2	1	3	1	0	1	3	2	1	5	1	0	1	2	2	1	11	11	0
2	1	1	2	1	3	1	0	1	3	2	1	4	1	0	2	2	1	1	19	19	0
3	1	1	2	1	3	1	0	1	3	2	1	4	2	0	2	2	1	1	18	18	0
2	1	1	1	1	3	1	0	1	3	2	2	4	1	0	2	1	2	1	19	19	0
2	1	1	1	2	3	1	0	2	3	2	1	4	1	0	2	2	1	1	19	19	0
2	1	1	1	1	3	1	0	1	3	2	1	4	1	0	2	2	1	1	19	19	0
3	1	3	2	1	3	1	0	1	3	1	1	4	2	0	2	1	2	1	22	22	0
3	2	1	2	1	3	1	0	1	3	2	1	5	2	0	2	2	2	1	11	11	0
3	2	1	1	1	3	1	0	1	3	2	2	5	1	0	2	2	1	1	9	9	0
3	1	1	1	1	3	1	0	1	3	2	3	5	1	0	2	2	1	1	5	5	0
2	2	3	2	2	3	1	0	1	3	2	2	4	1	0	1	2	2	1	16	16	0
3	2	1	2	1	3	1	0	1	3	2	1	5	2	0	2	1	2	1	5	5	0
1	1	1	2	1	3	1	0	1	3	2	2	5	1	0	2	2	1	1	7	7	0
2	1	1	2	3	3	1	0	1	3	2	1	5	1	0	2	2	1	1	8	8	0
3	1	1	2	1	3	1	0	1	3	2	1	5	1	0	1	2	2	1	10	10	0
3	1	1	2	3	3	1	0	1	3	2	1	5	1	0	2	1	2	1	9	9	0
2	1	1	2	1	3	1	0	1	3	2	1	5	2	0	2	2	1	1	4	4	0
3	1	1	2	1	3	1	0	2	3	2	1	4	1	0	2	2	1	1	13	13	0
2	2	1	2	1	3	1	0	1	3	2	1	4	1	0	2	2	2	1	20	20	0
3	1	3	2	1	3	1	0	1	3	1	1	4	1	0	1	2	1	1	18	18	0
3	1	1	2	1	3	1	0	1	3	2	3	5	2	0	2	1	2	1	7	7	0
3	2	1	1	3	3	1	0	1	3	2	1	4	1	0	2	1	2	1	20	20	0
3	2	1	2	1	3	1	0	1	3	2	1	4	2	0	2	1	1	1	18	18	0
3	1	1	2	3	3	1	0	1	3	2	1	5	1	0	1	2	1	1	5	5	0
2	2	1	2	1	3	1	0	1	3	2	1	4	1	0	2	1	2	1	23	23	0
3	1	1	2	1	3	1	0	1	3	2	1	5	2	0	2	2	1	1	3	3	0
3	1	1	2	1	3	1	0	2	3	2	2	5	1	0	1	2	1	1	2	2	0
3	1	1	2	1	3	1	0	3	3	1	1	5	1	0	1	2	2	1	2	2	0
3	2	1	2	3	3	1	0	1	3	2	2	5	1	0	2	2	2	1	8	8	0
3	2	1	2	1	3	1	0	1	3	2	1	5	1	0	1	2	2	1	11	11	0
2	2	1	2	2	3	1	0	1	3	2	1	4	1	0	2	2	1	1	21	21	0
3	1	1	2	1	3	1	0	1	3	2	1	5	2	0	2	2	1	1	7	7	0
2	1	1	2	2	3	1	0	3	3	1	1	5	1	0	1	2	2	1	2	2	0
2	2	3	1	1	3	1	0	1	3	2	1	4	1	0	2	2	1	1	12	12	0
3	1	2	2	2	3	1	0	1	3	2	2	5	2	0	2	2	1	1	6	6	0
2	1	1	2	1	3	1	0	1	3	2	1	5	2	0	2	2	1	1	10	10	0
2	1	3	2	1	3	1	0	2	3	2	1	4	1	0	2	2	2	1	16	16	0
3	1	1	2	1	3	1	0	1	3	2	1	4	1	0	1	2	2	1	20	20	0
3	1	1	2	1	3	1	0	1	3	1	3	5	2	0	2	1	2	1	7	7	0
3	2	1	1	1	3	1	0	1	3	2	1	4	1	0	2	2	1	1	13	13	0
3	2	1	2	1	3	1	0	3	3	2	2	4	1	0	2	2	1	1	19	19	0
2	2	1	1	3	3	1	0	1	3	2	1	5	1	0	2	2	1	1	2	2	0
3	2	3	2	1	3	1	0	1	3	2	1	5	2	0	2	2	1	1	3	3	0
2	2	1	2	1	3	1	0	1	3	2	1	5	1	0	2	2	1	1	1	1	0
3	1	3	2	3	3	1	0	1	3	2	1	5	2	0	2	2	1	1	4	4	0
3	2	1	2	3	3	1	0	1	3	2	1	4	1	0	2	2	2	1	18	18	0
3	1	1	2	1	3	1	0	1	3	1	1	5	2	0	2	2	2	1	4	4	0
2	1	1	1	1	3	1	0	1	3	2	2	4	1	0	2	2	1	1	13	13	0
3	2	3	2	3	3	1	0	1	3	2	2	4	1	0	1	2	2	1	12	12	0
2	2	3	2	1	3	1	0	1	3	2	3	5	1	0	2	2	1	1	6	6	0
3	2	1	1	1	3	1	0	2	3	2	1	5	2	0	2	2	1	1	6	6	0
2	2	1	2	1	3	1	0	1	3	2	2	5	2	0	2	1	2	1	1	1	0
3	1	3	2	1	3	1	0	3	3	2	3	4	1	0	2	2	1	1	14	14	0
2	1	1	2	1	3	1	0	2	3	2	1	5	1	0	2	1	1	1	11	11	0
3	2	1	2	1	3	1	0	1	3	2	3	5	1	0	2	2	1	1	1	1	0
3	1	1	2	2	3	1	0	2	3	2	2	5	2	0	2	2	1	1	3	3	0
3	1	1	2	1	3	1	0	1	3	1	3	5	1	0	2	1	2	1	1	1	0
2	1	3	2	2	3	1	0	1	3	2	2	5	1	0	2	1	1	1	2	2	0
3	2	1	2	1	3	1	0	1	3	2	1	4	2	0	2	2	1	1	16	16	0
2	2	1	2	1	3	1	0	3	3	2	1	4	1	0	1	2	2	1	12	12	0
3	2	3	2	3	3	1	0	3	3	1	1	5	2	0	2	2	2	1	10	10	0
3	1	1	2	1	3	1	0	2	3	2	1	5	1	0	2	2	2	1	1	1	0
3	2	1	2	3	3	1	0	1	3	1	1	5	1	0	2	2	2	1	6	6	0
2	2	1	2	2	3	1	0	1	3	2	2	5	2	0	2	2	1	1	2	2	0
2	2	3	2	1	3	1	0	1	3	1	3	5	1	0	2	2	2	1	6	6	0
3	1	3	2	1	3	1	0	3	3	2	1	5	1	0	2	2	1	1	1	1	0
3	2	1	2	3	3	1	0	3	3	2	2	5	1	0	2	2	1	1	11	11	0
3	1	2	2	1	3	1	0	1	3	2	3	4	2	0	2	2	2	1	13	13	0
3	2	1	1	3	3	1	0	2	3	2	2	5	1	0	2	2	1	1	3	3	0
2	2	1	1	1	3	1	0	1	3	2	3	5	2	0	2	2	1	1	9	9	0
3	2	1	2	1	3	1	0	1	3	2	1	5	1	0	2	2	1	1	1	1	0
3	1	1	2	3	3	1	0	3	3	2	1	5	1	0	1	1	2	1	5	5	0
3	1	1	2	1	3	1	0	1	3	2	1	5	2	0	2	2	1	1	3	3	0
3	2	1	2	3	3	1	0	3	1	2	3	2	1	1	1	2	2	0	101	101	2
3	2	1	2	3	2	1	0	3	2	2	3	3	1	0	1	2	2	1	127	127	0
2	2	1	2	2	3	2	0	3	1	2	1	1	1	2	1	1	2	0	197	197	2
3	2	1	2	3	3	1	0	2	1	1	1	3	2	0	2	1	2	1	82	82	0
3	2	1	2	1	3	1	0	1	3	2	3	4	1	0	2	2	1	1	38	38	0
2	2	1	2	3	3	1	0	3	2	2	1	2	1	1	1	2	1	0	32	32	2
3	2	1	1	2	3	1	0	3	1	1	3	1	1	2	1	2	1	0	120	120	2
3	1	1	2	2	3	1	0	3	1	2	3	1	1	1	2	2	1	0	4	4	2
2	2	1	2	1	3	1	0	3	2	2	3	1	2	1	2	1	2	0	46	46	2
2	2	1	2	1	3	1	0	3	2	2	1	2	1	0	2	2	1	1	188	188	0
2	2	1	2	1	2	2	0	3	2	2	1	1	1	0	1	2	1	1	218	218	0
2	2	1	2	1	3	1	0	3	2	2	1	1	1	1	1	2	2	0	88	88	2
2	1	1	2	1	3	1	0	3	2	2	1	1	2	0	2	2	1	1	199	199	0
3	2	1	2	1	3	1	0	1	2	2	1	3	1	0	1	1	2	1	86	86	0
3	2	1	2	3	3	1	0	3	2	2	1	1	2	2	2	1	2	0	217	217	2
3	1	2	2	1	3	1	0	3	2	2	1	1	1	1	2	2	1	0	9	9	2
2	2	1	1	1	3	1	0	3	1	2	1	1	1	0	2	1	1	1	247	247	0
2	2	1	2	1	3	1	0	3	1	2	3	1	2	0	2	2	1	1	249	249	0
3	1	1	2	1	3	1	0	3	2	2	3	1	1	2	1	1	2	0	77	77	2
2	2	1	2	1	3	1	0	3	1	1	2	1	1	0	2	2	1	1	246	246	0
2	2	1	2	2	3	1	0	3	1	2	1	1	1	1	1	1	1	0	244	244	2
2	1	1	2	1	3	1	0	3	1	2	3	1	1	0	1	1	2	1	245	245	0
2	2	2	2	1	3	1	0	3	2	2	3	1	1	1	1	2	2	0	24	24	2
2	1	1	2	1	3	1	0	3	1	2	3	1	1	1	1	2	1	0	138	138	2
3	2	1	2	1	3	1	0	3	2	2	2	1	2	2	2	2	1	0	79	79	2
3	2	1	2	3	3	1	0	3	2	2	1	1	1	1	2	1	1	0	3	3	2
2	1	1	2	2	3	1	0	3	1	2	1	1	1	0	1	1	2	1	249	249	0
3	1	1	2	1	3	1	0	3	2	2	1	1	1	1	2	2	1	0	3	3	2
3	1	1	2	3	3	1	0	3	2	2	1	1	1	1	2	2	1	0	8	8	2
3	2	1	2	3	3	1	0	3	2	2	3	1	1	1	2	1	2	0	21	21	2
3	2	1	2	1	3	2	0	3	1	2	1	1	1	1	1	2	1	0	15	15	2
3	2	1	2	1	3	1	0	3	1	2	1	1	1	1	1	2	1	0	11	11	2
2	2	1	2	1	3	1	0	3	1	2	1	1	1	0	1	2	1	1	246	246	0
3	1	1	2	1	3	1	0	3	1	1	1	1	1	2	1	2	1	0	232	232	2
3	2	1	2	3	3	1	0	3	1	2	2	1	1	2	1	2	2	0	193	193	2
1	1	1	2	2	3	1	0	3	1	2	2	1	2	0	2	2	1	1	251	251	0
3	1	1	2	2	3	1	0	3	1	2	2	1	1	2	1	2	2	0	11	11	2
2	1	1	2	1	3	1	0	3	1	2	1	1	2	0	2	1	2	1	251	251	0
2	2	1	2	2	3	1	0	3	2	2	2	1	2	1	2	2	1	0	106	106	2
2	2	1	2	1	3	1	0	3	2	2	1	1	2	0	2	2	1	1	251	251	0
3	2	1	2	1	3	1	0	3	2	2	3	1	2	1	2	2	1	0	8	8	2
2	1	1	2	1	3	1	0	3	1	2	1	1	1	0	1	2	2	1	242	242	0
3	1	1	1	1	3	1	0	3	1	2	3	1	2	0	2	1	1	1	246	246	0
3	2	1	2	1	3	1	0	3	1	1	1	1	1	2	1	2	2	0	21	21	2
3	2	1	2	3	3	1	0	3	2	2	3	1	1	1	2	2	1	0	3	3	2
3	2	1	2	3	3	1	0	3	1	2	3	1	1	1	2	1	2	0	3	3	2
3	1	1	2	1	3	1	0	3	1	2	3	1	1	2	2	1	2	0	168	168	2
3	1	1	2	1	3	1	0	3	2	2	2	1	1	1	1	2	2	0	110	110	2
2	2	1	2	3	3	1	0	3	2	2	1	1	1	1	2	2	1	0	71	71	2
3	1	1	2	1	3	1	0	3	2	2	1	1	1	1	2	2	1	0	181	181	2
2	2	1	2	3	3	1	0	3	2	2	2	1	1	0	1	1	1	1	251	251	0
3	2	1	2	1	3	1	0	3	2	2	1	1	1	0	1	2	2	1	247	247	0
3	1	1	2	1	3	1	0	3	2	2	3	1	1	2	1	2	2	0	42	42	2
1	2	1	1	2	3	1	0	3	1	1	1	1	1	0	1	2	2	1	232	232	0
2	2	1	2	1	3	1	0	3	1	2	1	1	1	0	1	2	2	1	247	247	0
3	2	1	2	3	3	1	0	3	2	1	1	1	2	1	1	2	2	0	153	153	2
3	2	1	2	3	3	1	0	3	2	2	1	1	1	2	2	2	1	0	90	90	2
3	2	1	2	1	3	1	0	3	1	2	1	1	1	1	1	2	1	0	33	33	2
3	2	1	2	1	3	1	0	3	1	2	2	1	1	0	1	1	1	1	240	240	0
2	2	1	2	1	3	1	0	3	1	1	2	1	1	0	2	2	1	1	250	250	0
2	2	1	1	1	2	2	0	3	2	2	1	1	1	1	1	2	2	0	60	60	2
3	2	1	2	1	3	1	0	3	1	1	1	1	1	0	1	2	2	1	245	245	0
2	2	1	2	1	3	1	0	3	1	2	2	1	1	0	1	1	1	1	246	246	0
3	2	1	2	3	3	1	0	3	1	2	1	1	1	2	1	2	2	0	16	16	2
3	1	1	2	1	3	1	0	3	2	2	2	1	1	2	2	2	1	0	8	8	2
2	2	1	1	1	3	2	0	3	1	2	1	1	1	0	2	2	1	1	241	241	0
2	2	1	2	1	3	1	0	3	2	2	1	1	1	0	1	2	1	1	242	242	0
2	1	1	2	1	3	2	0	3	1	2	1	1	1	1	2	2	1	0	86	86	2
2	1	1	2	1	3	1	0	3	1	2	3	1	2	0	2	2	1	1	243	243	0
3	2	1	1	1	3	1	0	3	2	2	3	1	1	2	2	2	1	0	77	77	2
3	2	1	2	3	3	1	0	3	1	2	1	1	1	2	1	2	2	0	34	34	2
3	2	1	2	1	3	1	0	3	2	2	3	1	2	2	2	2	1	0	67	67	2
2	1	1	2	2	3	1	0	3	1	2	1	1	1	0	1	2	1	1	245	245	0
2	1	1	2	1	3	2	0	3	1	2	1	1	1	0	2	2	1	1	244	244	0
3	2	1	2	3	3	1	0	3	2	2	1	1	1	2	2	2	1	0	28	28	2
2	2	1	1	3	3	1	0	3	2	2	3	1	1	1	2	1	1	0	13	13	2
2	2	1	2	3	3	1	0	3	1	2	1	1	2	0	2	1	1	1	241	241	0
2	1	1	2	1	3	2	0	3	1	2	1	1	1	0	2	2	1	1	244	244	0
3	1	1	2	1	3	1	0	3	2	2	1	1	1	1	2	2	1	0	15	15	2
1	1	1	2	1	3	1	0	3	2	2	3	1	2	0	2	2	1	1	245	245	0
2	1	1	2	1	3	1	0	3	1	2	1	1	2	1	2	2	1	0	94	94	2
3	2	1	2	3	3	1	0	3	1	2	2	1	1	1	1	2	1	0	185	185	2
2	1	1	2	1	3	1	0	3	1	2	1	1	1	0	2	1	1	1	244	244	0
2	2	1	2	1	3	1	0	3	1	2	3	1	2	0	2	1	2	1	240	240	0
2	2	1	2	1	3	1	0	3	1	1	1	1	1	0	1	2	2	1	239	239	0
2	2	1	2	1	3	1	0	3	1	2	1	1	1	0	1	1	2	1	235	235	0
2	2	1	2	3	3	1	0	3	2	2	1	1	1	0	1	2	2	1	236	236	0
2	1	1	2	1	3	1	0	3	2	2	3	1	1	1	1	2	1	0	20	20	2
2	1	1	2	1	3	1	0	3	1	2	1	1	1	0	1	2	2	1	232	232	0
3	2	1	2	3	3	1	0	3	1	1	2	1	2	0	1	1	2	1	249	249	0
3	1	1	2	1	3	1	0	3	1	2	1	1	1	2	1	2	2	0	63	63	2
3	1	1	2	1	3	1	0	3	2	2	1	1	1	2	1	2	1	0	238	238	2
3	2	1	2	3	3	1	0	3	1	2	2	1	1	1	1	1	2	0	156	156	2
2	2	1	2	1	3	1	0	3	1	2	1	1	1	0	1	2	1	1	236	236	0
1	2	1	2	1	3	1	0	3	2	2	1	1	1	0	2	2	1	1	239	239	0
1	2	1	2	1	3	2	0	3	1	2	1	1	2	1	2	1	1	0	183	183	2
3	2	1	2	1	2	2	0	3	1	2	1	1	1	1	2	2	1	0	10	10	2
3	2	1	2	1	2	2	0	3	1	2	1	1	1	0	1	1	2	1	232	232	0
1	2	1	2	1	3	1	0	3	1	2	3	1	1	0	1	2	2	1	232	232	0
3	1	1	2	3	3	1	0	3	1	2	2	1	1	1	2	2	1	0	2	2	2
3	1	1	2	1	3	1	0	3	2	2	2	1	1	1	2	2	1	0	3	3	2
2	1	1	2	1	3	1	0	3	1	2	3	1	1	0	1	2	2	1	236	236	0
2	2	1	2	1	3	1	0	3	1	2	3	1	1	0	1	1	2	1	236	236	0
3	2	1	2	1	3	1	0	3	1	2	1	1	1	1	1	2	2	0	119	119	2
2	1	1	2	2	3	1	0	3	2	2	3	1	1	1	1	2	1	0	82	82	2
3	1	1	2	1	3	1	0	3	2	2	1	1	1	2	2	2	1	0	90	90	2
3	1	1	2	3	3	1	0	3	1	2	1	1	2	2	2	1	2	0	37	37	2
3	2	1	2	3	3	1	0	3	2	1	1	1	1	1	1	1	2	0	176	176	2
2	2	1	2	1	3	1	0	3	2	2	3	1	1	0	2	2	1	1	233	233	0
3	1	1	2	1	3	1	0	3	2	2	3	1	2	2	2	1	1	0	72	72	2
2	2	2	2	2	3	1	0	3	2	2	1	1	1	0	2	2	1	1	233	233	0
2	2	1	2	3	3	1	0	3	1	2	3	1	1	0	2	2	1	1	232	232	0
3	2	1	2	1	3	1	0	3	1	1	1	1	1	2	1	2	2	0	115	115	2
3	2	1	2	3	3	1	0	3	2	1	3	1	1	0	1	2	2	1	239	239	0
3	2	1	2	1	3	1	0	3	1	1	1	1	2	1	2	1	2	0	96	96	2
3	2	1	2	2	3	2	0	3	1	2	1	1	1	0	2	1	2	1	235	235	0
2	1	1	2	1	3	1	0	3	2	2	1	1	1	0	2	2	1	1	239	239	0
3	1	1	2	3	3	1	0	3	1	2	1	1	1	1	2	2	1	0	45	45	2
3	1	1	2	1	3	1	0	3	1	2	2	1	1	2	1	2	1	0	173	173	2
3	2	1	2	1	3	1	0	3	1	2	1	1	1	0	1	1	1	1	233	233	0
3	2	1	2	3	3	2	0	3	1	2	1	1	2	1	2	2	1	0	18	18	2
3	1	1	2	3	3	2	0	3	2	2	1	1	1	2	1	2	1	0	162	162	2
3	2	1	2	3	3	1	0	3	1	2	1	1	1	2	1	2	2	0	158	158	2
3	2	1	2	1	3	1	0	3	1	2	1	1	1	2	1	2	1	0	13	13	2
2	1	1	2	1	3	1	0	3	1	2	1	1	1	0	2	1	2	1	243	243	0
3	1	1	2	1	2	2	0	3	2	2	1	1	1	1	1	2	2	0	125	125	2
3	2	1	2	1	3	1	0	3	2	2	3	1	1	2	2	2	1	0	197	197	2
3	2	1	2	1	3	2	0	3	2	2	3	1	1	0	1	2	1	1	230	230	0
3	1	1	2	1	3	1	0	3	2	2	2	1	1	2	1	1	2	0	137	137	2
2	1	1	1	1	3	1	0	3	2	2	1	1	1	1	1	2	1	0	27	27	2
2	1	1	1	1	3	1	0	3	1	1	2	1	1	0	1	2	2	1	238	238	0
3	2	1	2	3	3	1	0	3	2	2	1	1	1	2	1	2	1	0	94	94	2
2	1	1	2	1	3	1	0	3	1	2	1	1	1	0	1	2	1	1	233	233	0
3	1	1	2	3	3	1	0	3	2	2	1	1	1	2	1	2	2	0	51	51	2
1	1	1	2	3	3	1	0	3	1	2	1	1	2	1	2	2	1	0	56	56	2
3	2	1	1	3	3	1	0	3	3	1	3	1	2	2	1	2	2	0	100	100	2
3	1	1	2	1	3	1	0	3	1	2	1	1	1	2	1	2	2	0	130	130	2
3	2	1	2	3	3	1	0	3	2	2	1	1	1	1	1	2	2	0	1	1	2
3	2	1	2	3	3	1	0	3	2	2	1	1	1	1	2	2	1	0	5	5	2
3	2	1	2	1	3	1	0	3	2	2	3	1	2	1	2	2	2	0	7	7	2
3	1	1	2	1	3	1	0	3	1	2	1	1	1	2	2	2	1	0	2	2	2
3	2	1	2	1	3	1	0	3	1	2	1	1	1	0	1	1	2	1	236	236	0
3	1	3	2	1	3	1	0	3	1	2	3	1	2	0	2	1	2	1	238	238	0
3	1	1	2	1	3	1	0	3	1	2	1	1	2	0	2	1	2	1	230	230	0
2	2	1	2	1	3	1	0	3	1	1	3	1	1	0	1	2	2	1	228	228	0
3	2	1	2	1	3	1	0	3	1	2	1	1	1	0	1	1	2	1	235	235	0
3	2	1	2	3	3	1	0	3	1	2	1	1	1	1	1	2	2	0	81	81	2
3	1	1	2	1	3	1	0	3	2	2	1	1	1	2	1	2	2	0	119	119	2
3	2	1	2	3	3	1	0	3	1	2	1	1	2	2	2	2	1	0	142	142	2
2	2	1	2	3	2	2	0	3	2	2	1	1	1	2	2	2	1	0	211	211	2
2	1	1	2	3	3	1	0	3	2	2	3	1	1	0	1	2	1	1	228	228	0
3	1	1	2	1	3	1	0	3	1	1	3	1	1	2	1	1	1	0	49	49	2
3	2	1	2	1	3	1	0	3	1	2	3	1	2	1	2	2	1	0	130	130	2
2	1	1	2	1	2	2	0	3	1	2	2	1	1	0	1	2	2	1	226	226	0
2	1	1	2	1	3	1	0	3	2	2	3	1	2	0	2	1	2	1	238	238	0
3	1	1	2	1	3	1	0	3	2	1	1	1	1	1	1	2	2	0	143	143	2
3	2	1	2	3	3	1	0	3	2	2	1	1	1	1	2	2	1	0	3	3	2
3	2	1	2	3	3	2	0	3	1	2	2	1	1	1	2	2	1	0	1	1	2
3	2	1	2	3	3	1	0	3	1	2	2	1	1	2	2	2	2	0	138	138	2
2	2	1	2	1	3	1	0	3	2	2	1	1	1	0	1	2	2	1	9	9	0
3	2	1	2	1	3	1	0	3	1	2	1	1	1	1	1	2	2	0	171	171	2
2	1	1	2	1	3	1	0	3	1	2	2	1	1	0	2	1	1	1	233	233	0
3	1	1	2	1	3	1	0	3	1	2	3	1	1	0	1	2	2	1	224	224	0
3	2	1	2	1	3	1	0	3	1	2	1	1	1	0	1	2	1	1	220	220	0
2	1	1	2	1	3	1	0	3	2	2	1	1	2	0	2	1	2	1	226	226	0
3	2	2	2	3	3	1	0	3	2	2	3	1	1	2	1	2	2	0	201	201	2
2	1	1	2	1	3	1	0	3	2	2	3	1	1	1	1	2	1	0	46	46	2
3	1	1	2	3	3	1	0	3	1	2	1	1	1	1	1	2	1	0	14	14	2
3	1	1	2	3	3	1	0	3	1	2	1	1	2	1	2	2	1	0	106	106	2
3	2	1	2	1	3	1	0	3	2	2	1	1	1	1	1	2	1	0	5	5	2
1	2	2	2	2	3	1	0	3	2	2	1	1	1	2	1	2	1	0	132	132	2
3	2	2	2	1	3	1	0	3	1	2	3	1	1	0	2	2	1	1	141	141	0
1	1	1	2	1	3	1	0	3	1	2	1	1	1	0	1	1	2	1	222	222	0
2	1	1	2	1	3	1	0	3	1	2	3	1	1	1	1	2	2	0	22	22	2
2	1	1	2	1	3	2	0	3	1	1	3	1	1	0	2	2	1	1	223	223	0
3	2	1	2	1	3	1	0	3	2	2	3	1	1	2	2	2	1	0	16	16	2
3	2	1	2	1	3	1	0	3	2	2	2	1	1	1	2	2	1	0	7	7	2
1	1	1	1	2	3	1	0	3	1	2	1	1	1	0	1	2	1	1	222	222	0
3	2	1	2	1	3	2	0	3	2	2	3	1	1	1	2	2	1	0	108	108	2
2	1	1	2	3	3	1	0	3	2	2	3	1	1	0	2	2	1	1	226	226	0
2	1	1	2	1	3	1	0	3	1	2	1	1	1	0	1	2	2	1	226	226	0
2	1	1	2	1	3	1	0	3	2	2	1	1	1	0	2	2	1	1	227	227	0
3	1	1	1	1	3	1	0	3	2	2	1	1	2	1	2	2	1	0	112	112	2
2	1	1	2	1	3	2	0	3	2	2	1	1	1	0	1	2	2	1	239	239	0
3	2	1	2	3	3	1	0	3	1	2	2	1	1	2	1	2	1	0	20	20	2
2	1	1	2	2	3	1	0	3	1	2	2	1	1	0	1	2	1	1	220	220	0
3	2	1	2	1	3	1	0	3	1	2	1	1	1	2	1	2	2	0	162	162	2
1	1	1	2	1	3	2	0	3	1	2	3	1	1	0	1	1	1	1	223	223	0
3	2	1	2	3	3	1	0	3	1	2	1	1	1	2	1	2	2	0	11	11	2
2	2	1	2	1	3	1	0	3	2	2	1	1	1	0	1	2	1	1	220	220	0
2	1	1	2	1	3	2	0	3	1	2	1	1	1	0	1	2	2	1	234	234	0
3	2	1	2	1	3	2	0	3	2	2	3	1	1	1	2	2	1	0	15	15	2
2	2	1	2	1	3	1	0	3	2	2	3	1	2	0	2	2	1	1	221	221	0
3	2	1	2	1	3	1	0	3	2	2	3	1	1	1	2	2	2	0	104	104	2
2	2	1	2	1	3	1	0	3	2	2	2	1	1	2	1	2	1	0	191	191	2
3	2	1	2	3	3	1	0	3	2	2	1	1	2	2	2	2	1	0	132	132	2
3	2	1	2	3	3	1	0	3	1	2	3	1	1	2	1	2	2	0	200	200	2
2	1	1	2	1	3	1	0	3	2	2	1	1	1	0	1	2	2	1	220	220	0
3	2	1	2	1	3	1	0	3	1	2	1	1	1	0	1	2	1	1	218	218	0
2	1	1	2	1	3	1	0	3	1	2	1	1	1	0	1	1	2	1	222	222	0
2	1	1	2	1	3	1	0	3	2	2	1	1	1	0	1	2	1	1	216	216	0
2	2	1	2	1	3	1	0	3	1	2	1	1	1	1	2	2	1	0	6	6	2
2	1	1	2	1	2	2	0	3	2	2	1	1	1	1	2	2	1	0	203	203	2
3	2	2	2	1	3	1	0	3	2	1	1	1	1	0	1	2	2	1	219	219	0
3	2	1	2	1	3	1	0	3	1	1	1	1	1	0	2	2	1	1	219	219	0
3	2	1	2	1	3	1	0	3	1	2	2	1	1	0	1	2	1	1	219	219	0
3	2	1	2	1	3	1	0	3	2	2	1	1	1	2	1	2	1	0	57	57	2
2	1	1	2	1	3	1	0	3	1	2	2	1	1	0	1	1	1	1	216	216	0
2	2	1	2	1	3	1	0	3	2	2	1	1	1	0	1	2	2	1	216	216	0
1	1	1	2	2	3	1	0	3	1	2	1	1	2	0	2	2	1	1	217	217	0
3	2	1	2	3	3	1	0	3	1	2	1	1	1	2	1	2	2	0	69	69	2
1	2	1	2	1	3	1	0	3	1	2	1	1	1	0	1	2	1	1	220	220	0
3	2	1	2	3	3	1	0	3	1	1	1	1	1	0	1	2	1	1	217	217	0
3	1	1	2	2	3	1	0	3	2	2	1	1	2	2	2	2	1	0	71	71	2
3	2	1	2	1	3	1	0	3	2	2	1	1	1	2	2	2	1	0	220	220	2
2	2	1	2	1	3	1	0	3	2	2	3	1	1	0	2	2	1	1	218	218	0
3	2	1	2	2	3	2	0	3	2	2	3	1	1	2	2	2	1	0	47	47	2
3	1	1	2	1	3	2	0	3	1	2	3	1	2	0	2	1	2	1	223	223	0
2	1	1	2	1	3	2	0	3	1	2	1	1	1	0	1	2	1	1	224	224	0
1	1	1	2	2	3	1	0	3	1	2	2	1	2	0	2	1	1	1	220	220	0
2	1	1	2	1	3	1	0	3	2	2	2	1	1	1	2	2	1	0	13	13	2
2	1	1	2	1	3	1	0	3	1	1	1	1	1	0	1	2	2	1	224	224	0
3	2	1	2	3	3	1	0	3	2	2	1	1	1	2	1	2	2	0	48	48	2
2	1	1	2	1	3	1	0	3	2	2	2	1	1	0	2	2	1	1	221	221	0
2	2	1	2	1	3	1	0	3	1	2	3	1	1	0	2	1	1	1	220	220	0
1	2	1	2	1	3	1	0	3	2	2	1	1	2	0	1	2	2	1	226	226	0
3	2	1	2	1	3	2	0	3	2	2	1	1	1	0	2	2	1	1	227	227	0
2	1	1	2	2	3	1	0	3	2	2	1	1	1	1	1	2	1	0	70	70	2
2	2	1	2	1	3	1	0	3	1	2	1	1	1	0	1	2	2	1	174	174	0
2	2	1	2	1	3	1	0	3	2	2	1	1	1	0	1	2	2	1	218	218	0
3	2	1	2	1	3	1	0	3	2	2	3	1	1	1	2	2	1	0	3	3	2
3	1	2	2	1	3	1	0	3	2	2	1	1	1	2	1	2	1	0	2	2	2
3	1	1	2	1	3	1	0	3	2	2	1	1	1	2	1	2	1	0	2	2	2
2	1	1	2	2	2	2	0	3	2	2	1	1	1	2	1	2	2	0	91	91	2
3	1	1	2	1	3	1	0	3	1	2	1	1	1	0	1	2	2	1	216	216	0
3	1	1	2	1	3	1	0	3	2	2	1	1	1	1	2	2	1	0	35	35	2
3	1	1	2	3	3	1	0	3	1	2	1	1	2	1	2	2	1	0	11	11	2
2	1	1	2	2	3	1	0	3	2	2	1	1	1	1	1	2	1	0	1	1	2
3	2	1	2	3	3	1	0	3	2	2	2	1	1	1	2	2	1	0	3	3	2
3	1	1	2	1	3	1	0	3	1	2	3	1	1	1	1	2	1	0	9	9	2
3	2	1	2	3	3	1	0	3	1	1	3	1	2	2	2	2	1	0	147	147	2
3	1	1	2	2	3	1	0	3	1	2	3	1	2	2	2	1	2	0	52	52	2
3	1	1	2	1	3	1	0	3	1	2	3	1	1	1	1	2	2	0	53	53	2
1	1	1	2	2	3	1	0	3	1	2	3	1	2	0	2	1	1	1	204	204	0
3	2	1	2	1	3	1	0	3	1	1	3	1	1	2	1	2	2	0	108	108	2
3	2	1	2	3	3	1	0	3	1	2	2	1	1	1	1	2	2	0	87	87	2
2	2	1	2	2	3	1	0	3	1	2	1	1	1	0	1	2	1	1	208	208	0
3	2	1	2	1	3	1	0	3	1	1	1	1	1	1	1	1	2	0	112	112	2
2	1	1	2	1	3	1	0	3	2	2	1	1	1	0	1	2	1	1	210	210	0
2	2	1	2	1	3	1	0	3	2	2	1	1	1	0	1	2	2	1	211	211	0
3	2	2	2	3	3	1	0	3	2	2	1	1	1	0	1	2	2	1	209	209	0
3	1	1	2	2	3	2	0	3	1	1	1	1	2	1	1	2	2	0	55	55	2
3	2	1	2	3	3	1	0	3	2	2	3	1	2	2	2	2	1	0	171	171	2
2	2	1	2	1	3	1	0	3	1	2	1	1	1	0	2	2	2	1	211	211	0
2	1	1	2	1	2	2	0	3	2	2	3	1	1	2	2	2	1	0	168	168	2
3	1	1	2	1	3	1	0	3	2	2	3	1	1	0	1	2	1	1	204	204	0
2	1	1	2	1	3	1	0	3	1	2	1	1	1	1	2	2	1	0	81	81	2
3	1	1	2	2	3	1	0	3	1	2	1	1	1	2	1	2	2	0	121	121	2
3	2	1	2	1	3	1	0	3	1	2	2	1	1	1	1	2	2	0	175	175	2
2	2	1	2	1	3	2	0	3	2	2	1	1	1	0	2	2	1	1	206	206	0
3	2	1	2	2	3	1	0	3	2	2	1	1	1	2	2	2	1	0	5	5	2
1	1	1	1	1	3	1	0	3	1	2	3	1	2	0	2	2	1	1	213	213	0
1	2	1	2	1	3	1	0	3	2	2	1	1	1	0	1	2	2	1	213	213	0
3	2	1	2	1	3	1	0	3	2	2	1	1	2	2	2	2	1	0	70	70	2
2	2	1	1	2	3	1	0	3	2	2	3	1	1	0	2	2	1	1	213	213	0
2	2	1	2	3	3	1	0	3	1	2	3	1	1	0	1	1	2	1	210	210	0
3	1	1	2	1	3	1	0	3	1	2	3	1	1	1	2	2	1	0	28	28	2
3	1	1	2	2	3	1	0	3	2	2	3	1	1	2	1	2	1	0	192	192	2
3	1	1	2	1	3	1	0	3	1	2	3	1	1	2	1	1	2	0	12	12	2
3	2	1	2	3	3	1	0	3	2	2	1	1	1	2	2	2	1	0	28	28	2
3	1	1	2	1	3	1	0	3	2	1	1	1	1	1	2	2	1	0	21	21	2
2	2	1	2	1	3	1	0	3	1	2	2	1	2	2	2	1	2	0	18	18	2
3	2	1	2	3	3	1	0	3	1	2	1	1	1	2	2	2	2	0	30	30	2
3	1	1	2	1	3	1	0	3	2	2	1	1	1	1	1	2	2	0	81	81	2
2	2	1	1	2	3	1	0	3	2	2	3	1	1	0	1	2	1	1	204	204	0
3	2	1	2	3	3	1	0	3	2	2	2	1	1	1	1	2	1	0	35	35	2
3	1	1	2	1	3	1	0	3	2	2	1	1	1	0	2	2	1	1	209	209	0
3	2	1	2	1	3	1	0	3	2	2	1	1	1	1	1	2	1	0	59	59	2
3	2	1	2	3	3	1	0	3	1	1	1	1	1	2	1	1	2	0	190	190	2
2	1	1	2	1	3	1	0	3	1	2	1	1	1	0	2	2	1	1	211	211	0
2	2	1	2	2	3	1	0	3	1	2	2	1	1	0	1	2	1	1	154	154	0
2	1	1	2	1	3	1	0	3	1	2	3	1	1	0	1	1	2	1	215	215	0
3	2	1	2	3	3	1	0	3	1	1	1	1	1	2	1	2	1	0	195	195	2
3	1	1	2	3	3	1	0	3	2	2	3	1	1	1	2	2	1	0	172	172	2
3	2	1	2	3	3	1	0	3	1	2	3	1	1	0	1	2	1	1	208	208	0
3	1	1	2	1	3	1	0	3	2	1	1	1	1	0	1	1	1	1	212	212	0
3	2	1	2	1	3	1	0	3	1	2	3	1	1	2	2	2	1	0	45	45	2
2	2	1	2	1	3	1	0	3	1	2	1	1	1	0	1	2	2	1	214	214	0
2	1	1	2	1	3	1	0	3	1	1	3	1	1	0	2	1	2	1	209	209	0
2	1	1	2	1	3	1	0	3	1	2	3	1	1	2	2	2	1	0	59	59	2
1	2	1	2	1	3	1	0	3	1	1	3	1	1	0	1	2	1	1	213	213	0
3	2	1	2	1	3	1	0	3	2	2	1	1	1	2	1	2	2	0	142	142	2
3	2	1	2	1	3	1	0	3	1	2	2	1	1	0	1	2	1	1	212	212	0
3	2	1	2	1	3	1	0	3	2	2	1	1	1	0	1	1	1	1	204	204	0
3	1	1	2	1	3	1	0	3	1	1	2	1	1	2	1	2	2	0	141	141	2
2	1	1	1	1	3	1	0	3	1	2	1	1	1	0	1	1	2	1	212	212	0
3	2	1	2	1	3	1	0	3	1	2	1	1	1	0	1	1	1	1	204	204	0
2	1	1	2	3	3	1	0	3	1	1	3	1	1	0	2	1	2	1	213	213	0
3	2	1	2	1	3	1	0	3	2	2	1	1	1	2	2	2	1	0	4	4	2
2	2	2	2	2	3	1	0	3	1	2	1	1	1	1	2	2	1	0	65	65	2
3	2	1	2	2	3	1	0	3	1	2	2	1	1	2	1	2	2	0	205	205	2
1	2	1	2	2	3	1	0	3	2	2	2	1	1	2	1	2	1	0	186	186	2
2	1	1	2	1	3	1	0	3	2	2	1	1	2	0	2	2	1	1	209	209	0
2	2	1	2	1	3	2	0	3	2	1	2	1	1	0	1	2	1	1	210	210	0
2	1	1	2	1	3	1	0	3	1	2	3	1	1	1	2	2	1	0	14	14	2
2	1	1	2	1	3	1	0	3	1	1	2	1	1	0	1	1	1	1	210	210	0
2	1	1	2	1	3	2	0	3	2	2	1	1	1	0	1	2	2	1	206	206	0
1	1	1	2	2	2	2	0	3	1	2	1	1	1	0	2	1	2	1	207	207	0
3	2	1	2	1	3	1	0	3	2	2	1	1	1	0	1	2	2	1	207	207	0
2	1	1	2	1	3	2	0	3	2	2	1	1	1	0	2	2	1	1	212	212	0
3	2	1	2	1	3	2	0	3	1	2	3	1	2	2	2	1	2	0	158	158	2
2	2	1	2	3	3	1	0	3	1	2	1	1	1	2	2	1	2	0	198	198	2
3	2	1	2	1	3	1	0	3	2	2	1	1	1	2	2	2	1	0	136	136	2
2	2	1	2	3	3	1	0	3	3	1	3	1	1	1	2	1	1	0	120	120	2
3	2	1	2	1	3	1	0	3	3	1	1	1	1	1	1	2	2	0	47	47	2
2	1	1	2	1	3	1	0	3	1	2	3	1	1	2	1	2	2	0	102	102	2
2	1	1	2	1	3	1	0	3	2	2	1	1	1	0	1	2	1	1	211	211	0
2	1	2	2	3	3	1	0	3	2	2	1	1	2	1	1	2	1	0	57	57	2
3	2	1	2	1	3	1	0	3	1	2	3	1	1	1	1	2	2	0	51	51	2
3	1	1	2	1	3	1	0	3	2	2	3	1	1	2	2	2	1	0	2	2	2
3	2	1	2	1	3	1	0	3	2	2	3	1	1	1	2	2	1	0	7	7	2
2	2	1	2	1	3	1	0	3	1	2	3	1	1	0	1	2	2	1	204	204	0
3	2	1	2	2	3	1	0	3	1	1	1	1	1	2	2	2	1	0	184	184	2
3	2	1	2	1	3	1	0	3	2	2	2	1	1	2	1	2	2	0	201	201	2
3	2	1	2	3	3	1	0	3	1	1	3	1	1	2	1	2	2	0	27	27	2
2	1	1	1	1	3	1	0	3	2	2	1	1	1	1	2	2	1	0	118	118	2
2	2	1	2	2	3	1	0	3	2	2	1	1	1	0	1	2	2	1	202	202	0
2	1	1	2	1	3	1	0	3	1	2	3	1	1	0	1	2	2	1	200	200	0
3	2	1	2	3	3	1	0	3	2	2	1	1	2	2	2	1	2	0	103	103	2
2	2	1	1	2	3	1	0	3	3	2	3	1	1	0	2	1	1	1	220	220	0
3	2	1	1	1	3	1	0	3	1	2	1	1	1	2	1	2	2	0	125	125	2
3	1	1	2	1	3	1	0	3	1	1	1	1	1	0	1	1	2	1	200	200	0
3	2	1	2	1	3	1	0	3	1	1	1	1	1	2	1	1	2	0	199	199	2
2	2	1	2	1	3	1	0	3	2	2	3	1	1	0	1	2	1	1	200	200	0
2	1	1	2	1	3	1	0	3	1	1	3	1	1	0	1	1	2	1	198	198	0
1	2	1	1	2	3	1	0	3	1	1	3	1	2	0	2	1	2	1	195	195	0
2	2	1	2	1	3	1	0	3	2	2	2	1	1	0	1	2	1	1	198	198	0
3	1	1	2	1	3	1	0	3	2	2	2	1	1	1	2	2	1	0	21	21	2
2	1	2	2	2	3	1	0	3	2	2	3	1	1	1	1	2	2	0	89	89	2
1	1	1	2	1	3	1	0	3	1	1	3	1	1	0	1	1	2	1	194	194	0
3	2	1	2	3	3	1	0	3	1	2	3	1	1	2	1	2	2	0	86	86	2
3	1	1	2	1	3	1	0	3	1	2	1	1	1	2	1	2	1	0	146	146	2
3	1	1	2	1	3	1	0	3	1	2	1	1	1	2	1	1	2	0	112	112	2
3	1	1	2	1	2	2	0	3	1	2	1	1	1	2	1	1	1	0	20	20	2
3	1	1	2	1	3	1	0	3	1	2	3	1	2	2	2	1	2	0	19	19	2
2	1	1	2	1	3	1	0	3	2	2	1	1	1	0	2	2	2	1	66	66	0
3	1	1	2	1	3	1	0	3	2	2	3	1	2	1	2	2	1	0	41	41	2
2	1	1	2	1	3	1	0	3	1	2	2	1	1	0	1	1	1	1	193	193	0
3	2	2	2	1	3	1	0	3	1	2	1	1	1	1	2	2	1	0	34	34	2
3	1	1	2	1	3	1	0	3	1	2	2	1	1	0	1	2	2	1	194	194	0
2	1	1	2	1	3	1	0	3	1	2	1	1	1	0	1	1	2	1	203	203	0
2	2	1	2	1	3	1	0	3	2	2	1	1	1	0	1	2	1	1	182	182	0
3	2	1	2	1	3	1	0	3	2	2	2	1	1	1	2	2	1	0	23	23	2
2	2	1	2	1	3	1	0	3	2	2	1	1	1	0	2	2	2	1	197	197	0
2	2	1	2	3	3	1	0	3	1	2	1	1	2	0	2	2	2	1	203	203	0
2	1	1	1	2	3	1	0	3	2	2	1	1	2	0	2	1	2	1	194	194	0
3	1	1	2	3	3	1	0	3	1	1	1	1	1	2	1	2	2	0	27	27	2
3	2	1	2	3	3	1	0	3	1	2	2	1	1	2	2	1	2	0	67	67	2
3	1	1	1	1	3	1	0	3	1	2	1	1	1	0	2	1	2	1	197	197	0
3	1	1	2	1	3	1	0	3	2	2	1	1	2	2	2	1	2	0	128	128	2
3	1	1	1	1	3	1	0	3	1	2	3	1	1	2	2	2	1	0	124	124	2
1	2	1	2	2	3	2	0	3	3	1	3	1	1	0	1	2	2	1	173	173	0
3	1	1	2	1	3	1	0	3	2	2	3	1	1	1	2	2	1	0	34	34	2
2	2	1	2	1	3	1	0	3	1	1	3	1	2	0	2	1	2	1	200	200	0
3	2	1	2	3	3	1	0	3	2	2	1	1	1	2	1	2	2	0	70	70	2
1	2	1	2	1	3	1	0	3	2	2	1	1	1	0	1	2	1	1	197	197	0
2	1	1	2	1	3	1	0	3	2	2	3	1	1	0	1	2	1	1	195	195	0
2	2	1	2	1	3	1	0	3	1	2	3	1	1	0	1	1	2	1	158	158	0
2	2	1	2	3	3	2	0	3	1	2	2	1	1	0	2	2	1	1	193	193	0
3	2	1	2	3	3	1	0	3	2	2	1	1	1	1	1	2	2	0	8	8	2
1	2	1	2	2	3	1	0	3	2	2	1	1	1	0	1	2	2	1	200	200	0
3	2	1	2	3	3	1	0	3	1	2	1	1	1	2	1	2	2	0	119	119	2
3	1	1	2	1	3	1	0	3	2	2	1	1	1	1	1	2	2	0	43	43	2
2	2	1	2	1	3	1	0	3	2	2	1	1	1	0	2	2	1	1	198	198	0
2	2	1	2	3	3	1	0	3	2	2	1	1	1	1	1	2	2	0	102	102	2
3	1	1	2	1	3	1	0	3	2	1	2	1	1	2	1	2	1	0	61	61	2
2	1	1	2	1	3	1	0	3	1	2	1	1	2	0	2	1	2	1	166	166	0
2	2	1	2	1	3	1	0	3	2	2	1	1	1	0	1	2	1	1	197	197	0
3	2	2	2	2	3	1	0	3	1	1	1	1	1	0	1	2	2	1	198	198	0
2	2	1	1	1	3	1	0	3	1	1	1	1	1	0	1	2	2	1	194	194	0
2	2	1	2	1	3	2	0	3	1	1	1	1	1	0	2	1	1	1	203	203	0
1	1	1	1	1	3	1	0	3	1	2	3	1	1	0	1	2	2	1	194	194	0
3	1	1	2	2	3	1	0	3	1	2	3	1	1	2	1	1	2	0	152	152	2
1	2	1	1	2	3	1	0	3	1	2	3	1	1	0	1	1	2	1	195	195	0
1	1	1	2	1	3	1	0	3	1	2	1	1	1	0	1	2	2	1	194	194	0
3	1	1	2	3	3	1	0	3	2	2	1	1	1	2	1	2	2	0	96	96	2
2	1	1	2	1	3	1	0	3	1	2	1	1	1	0	1	1	2	1	192	192	0
3	2	1	2	1	3	1	0	3	2	2	3	1	2	0	2	1	1	1	193	193	0
3	2	1	2	1	3	1	0	3	1	2	3	1	1	1	1	2	1	0	101	101	2
3	1	1	2	1	3	1	0	3	2	2	3	1	1	2	2	2	1	0	135	135	2
2	1	1	2	1	3	1	0	3	2	2	1	1	1	0	1	2	1	1	201	201	0
1	2	1	2	1	3	1	0	3	1	2	2	1	1	0	1	2	1	1	198	198	0
3	1	1	2	1	3	1	0	3	2	2	1	1	1	1	2	2	1	0	30	30	2
2	2	1	2	1	3	2	0	3	2	2	3	1	1	1	1	2	2	0	39	39	2
3	2	1	2	3	3	1	0	3	2	2	1	1	2	1	2	2	1	0	176	176	2
3	2	1	2	3	3	1	0	3	2	2	3	1	1	1	1	2	1	0	105	105	2
3	1	1	2	1	3	1	0	3	1	2	2	2	1	2	1	1	1	0	139	139	2
1	2	1	2	2	3	1	0	3	1	2	2	2	2	0	2	1	1	1	184	184	0
3	1	1	2	1	2	2	0	3	1	2	2	1	2	1	1	2	2	0	22	22	2
2	2	1	2	1	3	1	0	3	1	2	1	2	1	0	1	2	2	1	184	184	0
3	2	1	2	1	3	1	0	3	2	2	1	2	1	1	2	2	1	0	12	12	2
2	1	1	2	1	3	1	0	3	1	2	1	2	1	1	1	1	2	0	44	44	2
3	2	1	2	3	3	1	0	3	1	2	3	2	1	2	2	2	1	0	74	74	2
2	1	1	2	1	3	1	0	3	1	2	1	2	1	0	1	2	2	1	191	191	0
2	1	1	2	3	3	1	0	3	2	2	3	2	1	1	1	2	1	0	15	15	2
1	2	1	2	1	3	1	0	3	2	2	1	2	2	0	2	2	1	1	190	190	0
2	1	1	2	1	3	1	0	3	1	2	1	2	1	0	1	1	2	1	188	188	0
1	2	1	1	1	3	1	0	3	1	2	1	2	1	0	1	2	2	1	186	186	0
3	1	1	2	1	3	1	0	3	2	2	1	2	1	0	1	2	1	1	180	180	0
2	1	1	2	1	3	1	0	3	1	2	2	2	1	0	1	2	1	1	183	183	0
1	2	1	2	2	3	1	0	3	1	2	3	2	1	0	1	1	1	1	187	187	0
3	1	1	2	1	3	1	0	3	2	2	3	2	2	2	2	1	2	0	18	18	2
2	2	1	1	3	3	1	0	3	1	2	3	2	1	2	1	2	2	0	9	9	2
3	1	1	2	1	3	1	0	3	2	2	3	2	1	1	2	2	1	0	139	139	2
3	2	1	2	1	3	1	0	3	1	2	2	2	1	0	2	2	1	1	180	180	0
2	2	1	2	1	3	1	0	3	1	2	2	2	1	0	1	2	1	1	190	190	0
3	1	1	2	1	3	1	0	3	2	2	1	2	1	2	2	2	1	0	67	67	2
2	1	1	2	1	3	2	0	3	2	2	2	2	1	1	2	1	1	0	10	10	2
3	2	1	2	1	3	1	0	3	2	2	3	2	1	0	2	2	1	1	184	184	0
2	2	1	2	1	3	1	0	3	1	2	1	2	1	0	1	1	1	1	185	185	0
1	1	1	2	1	3	1	0	3	2	2	3	2	1	0	2	2	1	1	183	183	0
2	1	1	2	1	3	1	0	3	2	2	2	2	1	0	2	2	1	1	187	187	0
1	1	1	2	1	3	1	0	3	1	2	3	2	1	0	1	1	1	1	187	187	0
2	1	1	2	1	3	1	0	3	1	2	3	2	2	1	2	1	2	0	80	80	2
1	1	2	2	2	3	1	0	3	2	2	3	2	1	0	1	2	1	1	181	181	0
3	2	1	2	2	3	1	0	3	1	1	3	2	1	2	2	2	1	0	1	1	2
2	1	1	2	1	3	1	0	3	1	2	1	2	1	0	1	2	2	1	187	187	0
3	2	1	2	3	3	1	0	3	2	1	1	2	1	0	1	2	2	1	183	183	0
3	1	1	2	1	3	2	0	3	1	2	2	2	2	0	1	2	1	1	185	185	0
3	2	1	2	1	3	1	0	3	2	2	3	2	2	0	2	2	1	1	188	188	0
3	1	1	2	1	3	1	0	3	2	2	3	2	1	2	2	2	1	0	13	13	2
3	2	1	2	2	3	1	0	3	1	1	3	2	1	2	1	2	1	0	177	177	2
3	2	1	2	3	3	1	0	3	2	1	3	2	1	1	2	1	2	0	19	19	2
3	1	1	2	1	3	1	0	3	1	1	3	2	2	2	2	1	2	0	176	176	2
3	2	1	1	1	3	1	0	3	2	1	2	2	1	2	2	1	1	0	164	164	2
3	1	1	2	1	3	1	0	3	2	2	2	1	1	2	1	1	1	0	15	15	2
3	2	1	2	1	2	2	0	3	1	2	1	2	1	2	1	1	2	0	155	155	2
3	1	1	2	1	3	1	0	3	2	2	1	2	1	2	1	2	1	0	134	134	2
2	2	1	2	1	3	1	0	3	1	2	3	2	1	0	1	2	2	1	190	190	0
2	1	1	2	1	3	1	0	3	2	2	1	2	1	0	1	2	1	1	183	183	0
2	1	1	2	1	3	1	0	3	1	2	3	2	1	0	1	2	1	1	160	160	0
1	1	1	2	2	3	1	0	3	2	2	1	2	1	0	1	2	1	1	190	190	0
2	2	1	2	1	3	1	0	3	2	2	1	2	1	0	2	2	1	1	191	191	0
3	1	1	2	1	3	1	0	3	1	1	3	1	1	1	2	2	1	0	48	48	2
3	1	1	2	1	3	1	0	3	1	2	1	2	1	1	1	1	2	0	64	64	2
3	2	1	2	1	3	1	0	3	2	2	1	2	2	2	2	2	1	0	149	149	2
2	2	1	2	3	3	2	0	3	2	2	2	2	1	1	2	2	1	0	28	28	2
3	1	1	2	1	3	2	0	3	1	2	3	2	1	2	2	2	1	0	177	177	2
3	2	1	2	1	3	1	0	3	1	2	3	2	1	0	1	1	2	1	185	185	0
3	1	1	2	1	3	1	0	3	2	2	2	2	1	1	1	2	1	0	34	34	2
2	2	1	1	1	3	1	0	3	2	2	1	2	1	0	1	2	1	1	184	184	0
2	2	1	2	1	3	1	0	3	1	2	3	2	1	0	2	2	1	1	185	185	0
2	1	1	2	2	3	1	0	3	2	2	3	2	1	0	1	2	2	1	182	182	0
3	2	1	2	1	3	1	0	3	2	2	1	2	1	0	1	2	1	1	183	183	0
2	2	1	2	1	3	1	0	3	1	2	1	2	1	0	1	2	2	1	183	183	0
2	1	1	2	1	3	1	0	3	1	2	1	2	1	0	1	2	1	1	190	190	0
3	2	1	1	2	3	2	0	3	1	2	1	2	2	0	2	2	1	1	186	186	0
1	2	1	2	1	3	1	0	3	1	2	3	2	1	0	1	2	1	1	183	183	0
3	2	1	2	1	3	1	0	3	2	2	3	2	1	1	1	2	1	0	42	42	2
3	2	1	2	3	3	2	0	3	1	1	3	2	1	2	1	2	2	0	121	121	2
3	1	1	2	1	3	1	0	3	1	2	1	2	1	0	1	2	2	1	186	186	0
3	2	1	2	3	3	1	0	3	1	2	3	2	1	1	2	1	2	0	3	3	2
3	2	1	2	1	3	1	0	3	2	2	1	2	1	0	1	2	2	1	184	184	0
3	2	1	2	1	3	1	0	3	2	2	1	2	1	1	2	2	1	0	48	48	2
3	2	1	2	3	3	1	0	3	1	2	3	2	1	1	1	2	1	0	4	4	2
2	2	1	2	1	3	1	0	3	2	2	1	2	1	0	2	2	1	1	186	186	0
3	2	1	2	2	3	1	0	3	2	2	3	2	1	2	1	2	1	0	4	4	2
2	1	1	2	1	3	1	0	3	2	2	3	2	1	2	2	2	2	0	173	173	2
3	1	2	2	2	3	1	0	3	2	2	1	2	2	0	2	2	1	1	180	180	0
3	1	1	2	1	3	1	0	3	2	2	1	2	1	2	1	2	2	0	99	99	2
3	2	1	2	3	3	1	0	3	2	2	3	2	1	1	2	1	2	0	45	45	2
3	2	1	2	3	3	1	0	3	1	1	1	2	1	1	1	2	2	0	1	1	2
3	1	1	2	1	3	1	0	3	1	2	3	2	1	1	2	2	1	0	28	28	2
3	1	1	2	1	3	1	0	3	1	2	1	2	1	2	1	1	2	0	171	171	2
2	1	1	2	1	3	1	0	3	1	2	1	2	1	0	1	1	2	1	184	184	0
2	1	1	2	2	3	1	0	3	2	2	1	2	1	1	1	2	2	0	142	142	2
3	1	1	2	3	3	1	0	3	1	2	1	2	1	2	1	1	2	0	7	7	2
2	1	1	2	1	3	1	0	3	2	2	3	2	2	0	2	2	1	1	185	185	0
2	1	1	2	1	3	1	0	3	2	2	1	1	1	1	1	2	1	0	50	50	2
2	1	1	2	1	3	1	0	3	1	2	1	2	1	0	1	2	2	1	178	178	0
3	2	1	2	3	3	1	0	3	2	2	1	2	2	0	2	2	1	1	172	172	0
2	2	1	2	1	3	1	0	3	2	2	1	2	1	1	1	2	1	0	65	65	2
3	2	1	2	3	3	1	0	3	2	2	3	2	1	0	2	2	1	1	178	178	0
3	1	1	2	1	3	2	0	3	2	1	1	2	1	2	2	2	1	0	107	107	2
2	2	1	2	1	3	1	0	3	2	2	1	2	1	2	1	2	1	0	161	161	2
[truncated: 31,105 more rows]
